# Supplementary material for: Multi-omics analyses reveal altered gut microbial thiamine production in obesity
Source: Front Microbiol. 2025 Jun 17;16:1516393. doi: 10.3389/fmicb.2025.1516393 (PMC12209360; doi:10.3389/fmicb.2025.1516393)
Supplement: Supplementary file 1 [file Table_1.xlsx]

## Sheet: Table S1
Table S1 Clinical characteristics of study participants.
Characteristic	Healthy (n=31)	Obesity (n=32)	p value
Ethnicity (Han Chinese)	31/31	32/32	1
Age (Years)	27.00 (25.00,35.00)	33.00 (23.00,37.75)	0.6151
Gender (M/F)	0.47619	15/17	0.236
BMI (kg/m2)	21.20 ± 1.72	38.97 ± 6.08	＜0.0001
SBP (mmHg)	114.00 (110.00,123.00)	132.00 (120.75,141.50)	＜0.0001
DBP (mmHg)	71.13 ± 8.23	88.72 ± 14.71	＜0.0001
Fasting blood glucose (mmol/L)	4.37 (4.37,4.86)	5.72 (4.56,7.02)	0.0002
Fasting insulin (uU/mL)	6.66 (5.03,10.30)	24.65 (16.12,44.22)	＜0.0001
HOMA-IR	1.37 (1.07,2.34)	7.64 (3.44,11.96)	＜0.0001
ALT (mmol/L)	11.90 (10.20,21.60)	62.50 (36.55,89.38)	＜0.0001
AST (mmol/L)	17.30 (14.30,19.90)	35.15 (22.62,53.00)	＜0.0001
Triglycerides (mmol/L)	0.73 (0.58,1.05)	1.86 (1.30,2.87)	＜0.0001
Total cholesterol (mmol/L)	4.48 (4.03,5.12)	5.14 (4.38,5.66)	＜0.0001
HDL-C (mmol/L)	1.65 ± 0.36	1.04 ± 0.16	＜0.0001
LDL-C (mmol/L)	2.59 (2.10,2.90)	3.44 (2.75,3.80)	＜0.0001
Uric acid (μmol/L)	301.13 ± 80.05	483.94 ± 148.78	＜0.0001
LPS (pg/mL)	7.13 (4.67,10.18)	11.88 (7.35,17.46)	0.0096
BMI, body mass index; SBP, systolic blood pressure; DBP, diastolic blood pressure. HOMA-IR, Insulin resistance index;
HDL-C, high-density lipoprotein cholesterol; LDL-C, low-density lipoprotein cholesterol; ALT, alanine aminotransferase;
AST, aspartate aminotransferase; LPS, lipopolysaccharide. Data are presented as mean ± standard deviation
for normally distributed continuous variables, and median (P25 , P75) for non-normally distributed continuous variables.

## Sheet: Table S2
Table S2 Alteration of fecal B vitamin profile between obese group and control group
Vitamina	Control median (25th,75th percentile)	Obese median (25th,75th percentile)	p valueb	Odds ratio	95% Confidence Intervals (CI)
Vitamin B1 (thiamine)	7.58 (7.36,8.12)	6.97 (6.50,7.47)	<0.001	0.295	0.126-0.693
Vitamin B2 (riboflavin)	7.54 (7.21,7.74)	7.36 (6.71,7.71)	0.216	0.296	0.083-1.062
Vitamin B3 (niacin)	10.02 (9.79,10.28)	9.85 (9.47,10.17)	0.086	0.278	0.084-0.974
Vitamin B5 (pantothenic acid)	9.70 (9.06,10.11)	9.22 (8.72,9.73)	0.083	0.496	0.232-1.058
Vitamin B6 (pyridoxine)	2.95 (2.50,3.30)	2.71 (2.34,3.34)	0.783	0.934	0.491-1.778
Vitamin B7 (biotin)	5.25 (4.80,5.84)	4.82 (4.18,5.46)	0.051	0.614	0.335-1.128
Vitamin B9 (folate)	2.68 (2.34,2.89)	2.62 (2.52,2.79)	0.361	0.625	0.110-3.556
Vitamin B12 (cobalamin)	6.82 (6.37,7.16)	6.72 (6.12,6.98)	0.302	0.481	0.195-1.187
aThe concentrations of B vitamins in feces were log-transformed (natural log transformation) before analysis.
bP values based on Wilcoxon rank-sum test.

## Sheet: Table S3
Table S3 Alteration of fecal SCFAs profile between obese group and control group
SCFAsa	Control median (25th,75th percentile)	Obese median (25th,75th percentile)	p valueb	Odds ratio	95% Confidence Intervals (CI)
Propionic acid	7.14 (6.69,7.26)	7.37 (6.96,7.78)	0.011	6.73	1.655-27.362
Caproic acid	1.27 (0.17,3.23)	0.38 (-0.87,1.18)	0.005	0.597	0.410-0.868
Total SCFAs	8.50 (8.33,8.69)	8.70 (8.46,8.90)	0.021	9.022	1.203-67.66
Acetic acid	7.86 (7.70,8.01)	7.94 (7.69,8.22)	0.12	3.991	0.654-24.374
Butyric acid	6.86 (6.40,7.00)	6.93 (6.69,7.24)	0.058	3.489	0.950-12.817
Isobutyric acid	4.68 (4.34,5.13)	4.52 (4.02,4.92)	0.149	0.499	0.234-1.065
Valeric acid	5.07 (4.20,5.37)	4.59 (3.09,5.27)	0.166	0.782	0.511-1.197
Isovaleric acid	4.68 (4.26,5.20)	4.44 (3.81,4.89)	0.116	0.562	0.285-1.11
aThe concentrations of B vitamins in feces were log-transformed (natural log transformation) before analysis.
bP values based on Wilcoxon rank-sum test.

## Sheet: Table S4
Table S4 Correlation between obesity-associated gut microbial markers
Species	Species	cor	P value	PFDR value
Bifidobacterium longum	Coprococcus sp. ART55/1	-0.0539561	0.67449	0.802632
Bifidobacterium longum	Dysosmobacter welbionis	-0.188844	0.138271	0.290897
Coprococcus sp. ART55/1	Dysosmobacter welbionis	0.407767	0.000909302	0.00741431
Bifidobacterium longum	Bacteroides fragilis	-0.140457	0.272217	0.454446
Coprococcus sp. ART55/1	Bacteroides fragilis	0.0517479	0.687109	0.809262
Dysosmobacter welbionis	Bacteroides fragilis	-0.182076	0.153231	0.310976
Bifidobacterium longum	Ligilactobacillus ruminis	-0.102769	0.422844	0.604691
Coprococcus sp. ART55/1	Ligilactobacillus ruminis	0.36719	0.00307367	0.0192524
Dysosmobacter welbionis	Ligilactobacillus ruminis	0.262524	0.0376536	0.116862
Bacteroides fragilis	Ligilactobacillus ruminis	0.145213	0.256148	0.44006
Bifidobacterium longum	Bifidobacterium dentium	0.239669	0.0585052	0.160598
Coprococcus sp. ART55/1	Bifidobacterium dentium	0.0293749	0.81923	0.891001
Dysosmobacter welbionis	Bifidobacterium dentium	-0.0616208	0.631397	0.766785
Bacteroides fragilis	Bifidobacterium dentium	-0.0285714	0.824094	0.893725
Ligilactobacillus ruminis	Bifidobacterium dentium	-0.0522372	0.684305	0.808694
Bifidobacterium longum	Oscillibacter sp. PEA192	-0.189084	0.137761	0.290387
Coprococcus sp. ART55/1	Oscillibacter sp. PEA192	0.325681	0.00919606	0.0443083
Dysosmobacter welbionis	Oscillibacter sp. PEA192	0.878168	3.36e-21	4.63e-18
Bacteroides fragilis	Oscillibacter sp. PEA192	-0.164987	0.19629	0.363071
Ligilactobacillus ruminis	Oscillibacter sp. PEA192	0.211864	0.0955296	0.222741
Bifidobacterium dentium	Oscillibacter sp. PEA192	-0.0975905	0.446712	0.627804
Bifidobacterium longum	Vescimonas coprocola	-0.230847	0.0687179	0.179684
Coprococcus sp. ART55/1	Vescimonas coprocola	0.353283	0.00450925	0.0259483
Dysosmobacter welbionis	Vescimonas coprocola	0.639449	1.69e-08	8.63e-07
Bacteroides fragilis	Vescimonas coprocola	-0.251008	0.0472211	0.136131
Ligilactobacillus ruminis	Vescimonas coprocola	0.228563	0.0715817	0.185413
Bifidobacterium dentium	Vescimonas coprocola	-0.0662448	0.605967	0.756136
Oscillibacter sp. PEA192	Vescimonas coprocola	0.633929	2.44e-08	1.12e-06
Bifidobacterium longum	Simiaoa sunii	-0.175019	0.170073	0.331018
Coprococcus sp. ART55/1	Simiaoa sunii	0.512727	1.74e-05	0.000306851
Dysosmobacter welbionis	Simiaoa sunii	0.721726	2.49e-11	4.29e-09
Bacteroides fragilis	Simiaoa sunii	-0.161194	0.206916	0.376
Ligilactobacillus ruminis	Simiaoa sunii	0.3175	0.0112258	0.0511216
Bifidobacterium dentium	Simiaoa sunii	0.0840593	0.512468	0.694376
Oscillibacter sp. PEA192	Simiaoa sunii	0.680732	8.34e-10	8.84e-08
Vescimonas coprocola	Simiaoa sunii	0.53005	7.91e-06	0.000160266
Bifidobacterium longum	Ruminococcus gauvreauii	0.235218	0.0634921	0.169888
Coprococcus sp. ART55/1	Ruminococcus gauvreauii	0.115315	0.368141	0.54962
Dysosmobacter welbionis	Ruminococcus gauvreauii	0.225163	0.0760221	0.193638
Bacteroides fragilis	Ruminococcus gauvreauii	-0.0977605	0.445917	0.627804
Ligilactobacillus ruminis	Ruminococcus gauvreauii	0.0634506	0.62128	0.763034
Bifidobacterium dentium	Ruminococcus gauvreauii	0.300678	0.0166446	0.0660988
Oscillibacter sp. PEA192	Ruminococcus gauvreauii	0.219467	0.0839484	0.205472
Vescimonas coprocola	Ruminococcus gauvreauii	0.166693	0.191639	0.356515
Simiaoa sunii	Ruminococcus gauvreauii	0.216329	0.0885868	0.212054
Bifidobacterium longum	Clostridium sp. M62/1	-0.142713	0.264512	0.448889
Coprococcus sp. ART55/1	Clostridium sp. M62/1	0.283942	0.0241194	0.086105
Dysosmobacter welbionis	Clostridium sp. M62/1	0.319652	0.0106573	0.049447
Bacteroides fragilis	Clostridium sp. M62/1	-0.229407	0.0705131	0.183334
Ligilactobacillus ruminis	Clostridium sp. M62/1	0.249756	0.0483722	0.138529
Bifidobacterium dentium	Clostridium sp. M62/1	0.0456558	0.722357	0.827438
Oscillibacter sp. PEA192	Clostridium sp. M62/1	0.239391	0.0588065	0.160785
Vescimonas coprocola	Clostridium sp. M62/1	0.239055	0.0591731	0.161466
Simiaoa sunii	Clostridium sp. M62/1	0.440188	0.000306064	0.00303422
Ruminococcus gauvreauii	Clostridium sp. M62/1	0.0137748	0.91467	0.951257
Bifidobacterium longum	Christensenella sp. Marseille-P3954	-0.031803	0.804571	0.882539
Coprococcus sp. ART55/1	Christensenella sp. Marseille-P3954	0.218091	0.0859585	0.20854
Dysosmobacter welbionis	Christensenella sp. Marseille-P3954	0.507151	2.22e-05	0.000381942
Bacteroides fragilis	Christensenella sp. Marseille-P3954	-0.299123	0.0172435	0.0671721
Ligilactobacillus ruminis	Christensenella sp. Marseille-P3954	0.238805	0.0594473	0.161575
Bifidobacterium dentium	Christensenella sp. Marseille-P3954	0.120976	0.344932	0.525211
Oscillibacter sp. PEA192	Christensenella sp. Marseille-P3954	0.542396	4.39e-06	9.93e-05
Vescimonas coprocola	Christensenella sp. Marseille-P3954	0.337422	0.00684316	0.0357192
Simiaoa sunii	Christensenella sp. Marseille-P3954	0.453193	0.000191636	0.00220062
Ruminococcus gauvreauii	Christensenella sp. Marseille-P3954	0.287685	0.0222385	0.0822371
Clostridium sp. M62/1	Christensenella sp. Marseille-P3954	0.24531	0.0526456	0.148052
Bifidobacterium longum	Alistipes sp. dk3624	-0.0519873	0.685737	0.809028
Coprococcus sp. ART55/1	Alistipes sp. dk3624	0.299183	0.01722	0.0671721
Dysosmobacter welbionis	Alistipes sp. dk3624	0.514305	1.62e-05	0.000293666
Bacteroides fragilis	Alistipes sp. dk3624	-0.110407	0.389008	0.570269
Ligilactobacillus ruminis	Alistipes sp. dk3624	0.14805	0.246874	0.428754
Bifidobacterium dentium	Alistipes sp. dk3624	-0.077537	0.545832	0.719812
Oscillibacter sp. PEA192	Alistipes sp. dk3624	0.481183	6.55e-05	0.000926242
Vescimonas coprocola	Alistipes sp. dk3624	0.615159	8.12e-08	3.11e-06
Simiaoa sunii	Alistipes sp. dk3624	0.43078	0.000424556	0.00400711
Ruminococcus gauvreauii	Alistipes sp. dk3624	0.321587	0.0101679	0.047536
Clostridium sp. M62/1	Alistipes sp. dk3624	0.317444	0.0112408	0.0511216
Christensenella sp. Marseille-P3954	Alistipes sp. dk3624	0.295632	0.0186546	0.0714055
Bifidobacterium longum	Anaerotruncus sp.	0.093156	0.46773	0.650385
Coprococcus sp. ART55/1	Anaerotruncus sp.	0.558665	1.95e-06	4.89e-05
Dysosmobacter welbionis	Anaerotruncus sp.	0.446087	0.000248078	0.00260955
Bacteroides fragilis	Anaerotruncus sp.	-0.0709047	0.580801	0.746527
Ligilactobacillus ruminis	Anaerotruncus sp.	0.313274	0.0124185	0.0546731
Bifidobacterium dentium	Anaerotruncus sp.	0.147069	0.250054	0.432882
Oscillibacter sp. PEA192	Anaerotruncus sp.	0.467131	0.000113579	0.00143589
Vescimonas coprocola	Anaerotruncus sp.	0.379188	0.0021783	0.0149338
Simiaoa sunii	Anaerotruncus sp.	0.521239	1.19e-05	0.000217976
Ruminococcus gauvreauii	Anaerotruncus sp.	-0.0499968	0.697177	0.814692
Clostridium sp. M62/1	Anaerotruncus sp.	0.353703	0.00445841	0.0258138
Christensenella sp. Marseille-P3954	Anaerotruncus sp.	0.273544	0.0300621	0.100304
Alistipes sp. dk3624	Anaerotruncus sp.	0.17912	0.160128	0.319329
Bifidobacterium longum	Ruminococcus bovis	0.138404	0.279357	0.460835
Coprococcus sp. ART55/1	Ruminococcus bovis	0.187051	0.142122	0.296733
Dysosmobacter welbionis	Ruminococcus bovis	0.307062	0.0143701	0.0589344
Bacteroides fragilis	Ruminococcus bovis	-0.199038	0.117848	0.261505
Ligilactobacillus ruminis	Ruminococcus bovis	0.0883498	0.4911	0.674712
Bifidobacterium dentium	Ruminococcus bovis	0.161276	0.206682	0.376
Oscillibacter sp. PEA192	Ruminococcus bovis	0.375479	0.00242628	0.0161517
Vescimonas coprocola	Ruminococcus bovis	0.274485	0.0294781	0.0994953
Simiaoa sunii	Ruminococcus bovis	0.408307	0.00089374	0.00733079
Ruminococcus gauvreauii	Ruminococcus bovis	0.223741	0.0779427	0.196582
Clostridium sp. M62/1	Ruminococcus bovis	0.20952	0.09934	0.229297
Christensenella sp. Marseille-P3954	Ruminococcus bovis	0.268655	0.0332546	0.10757
Alistipes sp. dk3624	Ruminococcus bovis	0.37165	0.0027084	0.017359
Anaerotruncus sp.	Ruminococcus bovis	0.429237	0.000447561	0.00419551
Bifidobacterium longum	Comamonas kerstersii	0.133679	0.296256	0.476459
Coprococcus sp. ART55/1	Comamonas kerstersii	0.36949	0.00288016	0.0182058
Dysosmobacter welbionis	Comamonas kerstersii	0.33663	0.00698346	0.0361775
Bacteroides fragilis	Comamonas kerstersii	-0.0133924	0.917031	0.952275
Ligilactobacillus ruminis	Comamonas kerstersii	0.451092	0.000206954	0.00229986
Bifidobacterium dentium	Comamonas kerstersii	-0.104642	0.414398	0.596663
Oscillibacter sp. PEA192	Comamonas kerstersii	0.31229	0.0127116	0.0550073
Vescimonas coprocola	Comamonas kerstersii	0.119744	0.349906	0.532196
Simiaoa sunii	Comamonas kerstersii	0.291237	0.0205705	0.0771476
Ruminococcus gauvreauii	Comamonas kerstersii	-0.0104265	0.93536	0.964276
Clostridium sp. M62/1	Comamonas kerstersii	0.11863	0.354438	0.537436
Christensenella sp. Marseille-P3954	Comamonas kerstersii	0.142827	0.264127	0.448789
Alistipes sp. dk3624	Comamonas kerstersii	0.0764697	0.55139	0.722956
Anaerotruncus sp.	Comamonas kerstersii	0.399272	0.00118854	0.00914976
Ruminococcus bovis	Comamonas kerstersii	0.162649	0.202792	0.372425
Bifidobacterium longum	Faecalibacterium sp. I4384	-0.078606	0.540293	0.717959
Coprococcus sp. ART55/1	Faecalibacterium sp. I4384	0.40662	0.000943175	0.00764527
Dysosmobacter welbionis	Faecalibacterium sp. I4384	0.676083	1.2e-09	1.18e-07
Bacteroides fragilis	Faecalibacterium sp. I4384	-0.156084	0.221869	0.395519
Ligilactobacillus ruminis	Faecalibacterium sp. I4384	0.140456	0.27222	0.454446
Bifidobacterium dentium	Faecalibacterium sp. I4384	-0.0676084	0.598553	0.753539
Oscillibacter sp. PEA192	Faecalibacterium sp. I4384	0.564619	1.44e-06	3.8e-05
Vescimonas coprocola	Faecalibacterium sp. I4384	0.497558	3.34e-05	0.000529679
Simiaoa sunii	Faecalibacterium sp. I4384	0.500102	3e-05	0.000492346
Ruminococcus gauvreauii	Faecalibacterium sp. I4384	0.135599	0.28931	0.470128
Clostridium sp. M62/1	Faecalibacterium sp. I4384	0.21544	0.0899354	0.21296
Christensenella sp. Marseille-P3954	Faecalibacterium sp. I4384	0.249579	0.0485365	0.138529
Alistipes sp. dk3624	Faecalibacterium sp. I4384	0.291166	0.0206026	0.0771476
Anaerotruncus sp.	Faecalibacterium sp. I4384	0.366366	0.00314573	0.0195262
Ruminococcus bovis	Faecalibacterium sp. I4384	0.211406	0.096265	0.223699
Comamonas kerstersii	Faecalibacterium sp. I4384	0.377273	0.00230337	0.0157131
Bifidobacterium longum	Vescimonas fastidiosa	-0.219662	0.0836668	0.205214
Coprococcus sp. ART55/1	Vescimonas fastidiosa	0.413599	0.000753491	0.00649366
Dysosmobacter welbionis	Vescimonas fastidiosa	0.759505	5.37e-13	1.85e-10
Bacteroides fragilis	Vescimonas fastidiosa	-0.315812	0.0116897	0.0526419
Ligilactobacillus ruminis	Vescimonas fastidiosa	0.310761	0.0131786	0.0562232
Bifidobacterium dentium	Vescimonas fastidiosa	0.0380141	0.767389	0.860819
Oscillibacter sp. PEA192	Vescimonas fastidiosa	0.689276	4.21e-10	4.83e-08
Vescimonas coprocola	Vescimonas fastidiosa	0.762001	4.07e-13	1.85e-10
Simiaoa sunii	Vescimonas fastidiosa	0.729215	1.23e-11	2.69e-09
Ruminococcus gauvreauii	Vescimonas fastidiosa	0.168436	0.186968	0.35197
Clostridium sp. M62/1	Vescimonas fastidiosa	0.404906	0.000995905	0.00802548
Christensenella sp. Marseille-P3954	Vescimonas fastidiosa	0.447278	0.000237665	0.00255861
Alistipes sp. dk3624	Vescimonas fastidiosa	0.585493	4.65e-07	1.46e-05
Anaerotruncus sp.	Vescimonas fastidiosa	0.485014	5.61e-05	0.000822746
Ruminococcus bovis	Vescimonas fastidiosa	0.412952	0.000769509	0.00650542
Comamonas kerstersii	Vescimonas fastidiosa	0.272384	0.0307954	0.101279
Faecalibacterium sp. I4384	Vescimonas fastidiosa	0.614279	8.57e-08	3.11e-06
Bifidobacterium longum	Ruminococcus sp.	-0.0420527	0.743483	0.844617
Coprococcus sp. ART55/1	Ruminococcus sp.	0.525833	9.62e-06	0.000183701
Dysosmobacter welbionis	Ruminococcus sp.	0.629398	3.29e-08	1.46e-06
Bacteroides fragilis	Ruminococcus sp.	-0.053142	0.679133	0.804759
Ligilactobacillus ruminis	Ruminococcus sp.	0.266438	0.0347929	0.110472
Bifidobacterium dentium	Ruminococcus sp.	0.189057	0.137818	0.290387
Oscillibacter sp. PEA192	Ruminococcus sp.	0.624166	4.61e-08	1.87e-06
Vescimonas coprocola	Ruminococcus sp.	0.64356	1.28e-08	7.34e-07
Simiaoa sunii	Ruminococcus sp.	0.602804	1.72e-07	5.77e-06
Ruminococcus gauvreauii	Ruminococcus sp.	0.210759	0.0973113	0.225749
Clostridium sp. M62/1	Ruminococcus sp.	0.403389	0.00104477	0.00832196
Christensenella sp. Marseille-P3954	Ruminococcus sp.	0.284835	0.0236589	0.0849009
Alistipes sp. dk3624	Ruminococcus sp.	0.531804	7.29e-06	0.000149841
Anaerotruncus sp.	Ruminococcus sp.	0.547378	3.44e-06	7.91e-05
Ruminococcus bovis	Ruminococcus sp.	0.376125	0.00238137	0.0160075
Comamonas kerstersii	Ruminococcus sp.	0.212468	0.0945655	0.221185
Faecalibacterium sp. I4384	Ruminococcus sp.	0.490861	4.42e-05	0.000669153
Vescimonas fastidiosa	Ruminococcus sp.	0.637319	1.95e-08	9.6e-07
Bifidobacterium longum	Faecalibacterium sp. I3389	-0.222782	0.0792595	0.198479
Coprococcus sp. ART55/1	Faecalibacterium sp. I3389	0.312528	0.0126402	0.0550073
Dysosmobacter welbionis	Faecalibacterium sp. I3389	0.475566	8.18e-05	0.00108447
Bacteroides fragilis	Faecalibacterium sp. I3389	-0.206077	0.105151	0.240296
Ligilactobacillus ruminis	Faecalibacterium sp. I3389	0.127065	0.321012	0.504395
Bifidobacterium dentium	Faecalibacterium sp. I3389	0.139352	0.276043	0.457849
Oscillibacter sp. PEA192	Faecalibacterium sp. I3389	0.354119	0.00440864	0.025742
Vescimonas coprocola	Faecalibacterium sp. I3389	0.395641	0.00132981	0.00993461
Simiaoa sunii	Faecalibacterium sp. I3389	0.46587	0.000119197	0.00149322
Ruminococcus gauvreauii	Faecalibacterium sp. I3389	0.141933	0.26716	0.451159
Clostridium sp. M62/1	Faecalibacterium sp. I3389	0.105079	0.41244	0.595123
Christensenella sp. Marseille-P3954	Faecalibacterium sp. I3389	0.332041	0.00784653	0.0394618
Alistipes sp. dk3624	Faecalibacterium sp. I3389	0.156682	0.220081	0.392839
Anaerotruncus sp.	Faecalibacterium sp. I3389	0.237186	0.0612467	0.165162
Ruminococcus bovis	Faecalibacterium sp. I3389	0.171608	0.178683	0.340089
Comamonas kerstersii	Faecalibacterium sp. I3389	0.20132	0.113609	0.253732
Faecalibacterium sp. I4384	Faecalibacterium sp. I3389	0.610702	1.07e-07	3.77e-06
Vescimonas fastidiosa	Faecalibacterium sp. I3389	0.584581	4.89e-07	1.5e-05
Ruminococcus sp.	Faecalibacterium sp. I3389	0.402861	0.00106229	0.00841284
Bifidobacterium longum	Alistipes senegalensis	-0.246667	0.0513098	0.144902
Coprococcus sp. ART55/1	Alistipes senegalensis	0.422977	0.000552989	0.00494817
Dysosmobacter welbionis	Alistipes senegalensis	0.649465	8.5e-09	5.32e-07
Bacteroides fragilis	Alistipes senegalensis	-0.0186014	0.884948	0.931419
Ligilactobacillus ruminis	Alistipes senegalensis	0.401801	0.00109825	0.00864796
Bifidobacterium dentium	Alistipes senegalensis	-0.0312975	0.807617	0.883401
Oscillibacter sp. PEA192	Alistipes senegalensis	0.670035	1.9e-09	1.64e-07
Vescimonas coprocola	Alistipes senegalensis	0.626112	4.07e-08	1.7e-06
Simiaoa sunii	Alistipes senegalensis	0.65213	7.04e-09	4.85e-07
Ruminococcus gauvreauii	Alistipes senegalensis	0.0655038	0.610011	0.756136
Clostridium sp. M62/1	Alistipes senegalensis	0.307271	0.0143002	0.0588964
Christensenella sp. Marseille-P3954	Alistipes senegalensis	0.400839	0.00113184	0.00886181
Alistipes sp. dk3624	Alistipes senegalensis	0.496838	3.45e-05	0.000539473
Anaerotruncus sp.	Alistipes senegalensis	0.414428	0.000733425	0.00639658
Ruminococcus bovis	Alistipes senegalensis	0.284532	0.0238143	0.0852367
Comamonas kerstersii	Alistipes senegalensis	0.261019	0.0388046	0.119626
Faecalibacterium sp. I4384	Alistipes senegalensis	0.47223	9.33e-05	0.00120226
Vescimonas fastidiosa	Alistipes senegalensis	0.715926	4.25e-11	5.85e-09
Ruminococcus sp.	Alistipes senegalensis	0.66361	3.08e-09	2.23e-07
Faecalibacterium sp. I3389	Alistipes senegalensis	0.419024	0.000630713	0.00553582
Bifidobacterium longum	Eubacterium limosum	0.202692	0.111118	0.249381
Coprococcus sp. ART55/1	Eubacterium limosum	0.0591595	0.645111	0.777745
Dysosmobacter welbionis	Eubacterium limosum	0.184805	0.147061	0.303368
Bacteroides fragilis	Eubacterium limosum	-0.0760819	0.553416	0.722956
Ligilactobacillus ruminis	Eubacterium limosum	0.231676	0.0677008	0.178038
Bifidobacterium dentium	Eubacterium limosum	0.00596429	0.962997	0.976342
Oscillibacter sp. PEA192	Eubacterium limosum	0.273422	0.0301384	0.100316
Vescimonas coprocola	Eubacterium limosum	0.318021	0.0110859	0.0507523
Simiaoa sunii	Eubacterium limosum	0.127816	0.318138	0.500449
Ruminococcus gauvreauii	Eubacterium limosum	0.282254	0.0250105	0.087696
Clostridium sp. M62/1	Eubacterium limosum	0.0742498	0.563037	0.731102
Christensenella sp. Marseille-P3954	Eubacterium limosum	0.282811	0.0247133	0.0873202
Alistipes sp. dk3624	Eubacterium limosum	0.293913	0.0193848	0.0737906
Anaerotruncus sp.	Eubacterium limosum	0.205941	0.105386	0.240305
Ruminococcus bovis	Eubacterium limosum	0.286977	0.0225843	0.0825497
Comamonas kerstersii	Eubacterium limosum	0.0751961	0.558058	0.725475
Faecalibacterium sp. I4384	Eubacterium limosum	-0.0428388	0.738858	0.842139
Vescimonas fastidiosa	Eubacterium limosum	0.160987	0.207508	0.376
Ruminococcus sp.	Eubacterium limosum	0.130474	0.308094	0.486873
Faecalibacterium sp. I3389	Eubacterium limosum	-0.116485	0.363266	0.545889
Alistipes senegalensis	Eubacterium limosum	0.144933	0.257074	0.44006
Bifidobacterium longum	Anaerotruncus colihominis	-0.142041	0.266792	0.451091
Coprococcus sp. ART55/1	Anaerotruncus colihominis	0.0331225	0.796632	0.88032
Dysosmobacter welbionis	Anaerotruncus colihominis	0.425643	0.000505598	0.00458365
Bacteroides fragilis	Anaerotruncus colihominis	-0.104935	0.413084	0.595429
Ligilactobacillus ruminis	Anaerotruncus colihominis	0.183075	0.150949	0.307704
Bifidobacterium dentium	Anaerotruncus colihominis	-0.191628	0.132447	0.283931
Oscillibacter sp. PEA192	Anaerotruncus colihominis	0.569892	1.09e-06	2.94e-05
Vescimonas coprocola	Anaerotruncus colihominis	0.453293	0.000190931	0.00220062
Simiaoa sunii	Anaerotruncus colihominis	0.31226	0.0127206	0.0550073
Ruminococcus gauvreauii	Anaerotruncus colihominis	0.282064	0.0251123	0.0878293
Clostridium sp. M62/1	Anaerotruncus colihominis	0.11756	0.358827	0.541582
Christensenella sp. Marseille-P3954	Anaerotruncus colihominis	0.371843	0.00269355	0.0173445
Alistipes sp. dk3624	Anaerotruncus colihominis	0.394009	0.00139811	0.0103581
Anaerotruncus sp.	Anaerotruncus colihominis	0.0488948	0.703539	0.814886
Ruminococcus bovis	Anaerotruncus colihominis	0.115996	0.365301	0.547157
Comamonas kerstersii	Anaerotruncus colihominis	0.148919	0.244081	0.425213
Faecalibacterium sp. I4384	Anaerotruncus colihominis	0.0772139	0.547512	0.720603
Vescimonas fastidiosa	Anaerotruncus colihominis	0.314516	0.0120571	0.0537481
Ruminococcus sp.	Anaerotruncus colihominis	0.23273	0.0664257	0.175354
Faecalibacterium sp. I3389	Anaerotruncus colihominis	0.0575077	0.654382	0.785486
Alistipes senegalensis	Anaerotruncus colihominis	0.273789	0.0299094	0.100037
Eubacterium limosum	Anaerotruncus colihominis	0.377083	0.00231613	0.0157223
Bifidobacterium longum	Gordonibacter urolithinfaciens	0.0631951	0.622689	0.763403
Coprococcus sp. ART55/1	Gordonibacter urolithinfaciens	0.332296	0.00779624	0.0394618
Dysosmobacter welbionis	Gordonibacter urolithinfaciens	0.277519	0.0276594	0.0948125
Bacteroides fragilis	Gordonibacter urolithinfaciens	-0.174906	0.170355	0.331099
Ligilactobacillus ruminis	Gordonibacter urolithinfaciens	0.0853494	0.505993	0.68831
Bifidobacterium dentium	Gordonibacter urolithinfaciens	0.0708126	0.581294	0.746527
Oscillibacter sp. PEA192	Gordonibacter urolithinfaciens	0.231844	0.0674968	0.17784
Vescimonas coprocola	Gordonibacter urolithinfaciens	0.359293	0.00382879	0.0229395
Simiaoa sunii	Gordonibacter urolithinfaciens	0.348367	0.00514306	0.0288095
Ruminococcus gauvreauii	Gordonibacter urolithinfaciens	0.382055	0.00200241	0.0140117
Clostridium sp. M62/1	Gordonibacter urolithinfaciens	0.302884	0.0158261	0.0637673
Christensenella sp. Marseille-P3954	Gordonibacter urolithinfaciens	0.192879	0.12989	0.281429
Alistipes sp. dk3624	Gordonibacter urolithinfaciens	0.381192	0.00205398	0.0142411
Anaerotruncus sp.	Gordonibacter urolithinfaciens	0.331871	0.00788021	0.039487
Ruminococcus bovis	Gordonibacter urolithinfaciens	0.28245	0.0249053	0.0875496
Comamonas kerstersii	Gordonibacter urolithinfaciens	0.121777	0.341724	0.522058
Faecalibacterium sp. I4384	Gordonibacter urolithinfaciens	0.178445	0.161734	0.320216
Vescimonas fastidiosa	Gordonibacter urolithinfaciens	0.332147	0.00782547	0.0394618
Ruminococcus sp.	Gordonibacter urolithinfaciens	0.478871	7.18e-05	0.000999637
Faecalibacterium sp. I3389	Gordonibacter urolithinfaciens	0.24455	0.0534056	0.149579
Alistipes senegalensis	Gordonibacter urolithinfaciens	0.311503	0.0129501	0.0556969
Eubacterium limosum	Gordonibacter urolithinfaciens	0.0893843	0.486019	0.669734
Anaerotruncus colihominis	Gordonibacter urolithinfaciens	0.18174	0.154003	0.311625
Bifidobacterium longum	Ruminococcus bicirculans	-0.223675	0.0780335	0.196582
Coprococcus sp. ART55/1	Ruminococcus bicirculans	0.23945	0.0587424	0.160785
Dysosmobacter welbionis	Ruminococcus bicirculans	0.602223	1.78e-07	5.83e-06
Bacteroides fragilis	Ruminococcus bicirculans	-0.176134	0.167325	0.328452
Ligilactobacillus ruminis	Ruminococcus bicirculans	0.133662	0.296318	0.476459
Bifidobacterium dentium	Ruminococcus bicirculans	0.118514	0.35491	0.537436
Oscillibacter sp. PEA192	Ruminococcus bicirculans	0.52673	9.23e-06	0.000179072
Vescimonas coprocola	Ruminococcus bicirculans	0.460489	0.000146142	0.00177481
Simiaoa sunii	Ruminococcus bicirculans	0.447792	0.000233297	0.00253136
Ruminococcus gauvreauii	Ruminococcus bicirculans	0.205873	0.105504	0.240305
Clostridium sp. M62/1	Ruminococcus bicirculans	0.244049	0.0539119	0.150691
Christensenella sp. Marseille-P3954	Ruminococcus bicirculans	0.445085	0.000257154	0.00266434
Alistipes sp. dk3624	Ruminococcus bicirculans	0.295969	0.0185142	0.0711913
Anaerotruncus sp.	Ruminococcus bicirculans	0.316724	0.011437	0.0516729
Ruminococcus bovis	Ruminococcus bicirculans	0.326837	0.00893662	0.0433615
Comamonas kerstersii	Ruminococcus bicirculans	0.191357	0.133005	0.284598
Faecalibacterium sp. I4384	Ruminococcus bicirculans	0.571915	9.77e-07	2.75e-05
Vescimonas fastidiosa	Ruminococcus bicirculans	0.614576	8.42e-08	3.11e-06
Ruminococcus sp.	Ruminococcus bicirculans	0.440776	0.000299778	0.00299344
Faecalibacterium sp. I3389	Ruminococcus bicirculans	0.501385	2.84e-05	0.000471795
Alistipes senegalensis	Ruminococcus bicirculans	0.409829	0.000851173	0.00702345
Eubacterium limosum	Ruminococcus bicirculans	0.110871	0.387006	0.567939
Anaerotruncus colihominis	Ruminococcus bicirculans	0.299512	0.0170918	0.0671012
Gordonibacter urolithinfaciens	Ruminococcus bicirculans	0.178921	0.160602	0.319811
Bifidobacterium longum	Bacteroides sp. M10	-0.252722	0.045682	0.133111
Coprococcus sp. ART55/1	Bacteroides sp. M10	-0.201688	0.112937	0.252641
Dysosmobacter welbionis	Bacteroides sp. M10	0.0345287	0.788195	0.8738
Bacteroides fragilis	Bacteroides sp. M10	-0.00410599	0.974522	0.982363
Ligilactobacillus ruminis	Bacteroides sp. M10	-0.0204028	0.873893	0.923683
Bifidobacterium dentium	Bacteroides sp. M10	-0.25355	0.0449539	0.132364
Oscillibacter sp. PEA192	Bacteroides sp. M10	0.0829842	0.517895	0.697975
Vescimonas coprocola	Bacteroides sp. M10	0.0192573	0.88092	0.928064
Simiaoa sunii	Bacteroides sp. M10	-0.037218	0.772127	0.862971
Ruminococcus gauvreauii	Bacteroides sp. M10	-0.223891	0.0777381	0.196582
Clostridium sp. M62/1	Bacteroides sp. M10	-0.111222	0.385496	0.56693
Christensenella sp. Marseille-P3954	Bacteroides sp. M10	-0.0316224	0.805659	0.882539
Alistipes sp. dk3624	Bacteroides sp. M10	-0.175237	0.169534	0.330904
Anaerotruncus sp.	Bacteroides sp. M10	-0.0213673	0.867984	0.923203
Ruminococcus bovis	Bacteroides sp. M10	-0.0964839	0.451907	0.632854
Comamonas kerstersii	Bacteroides sp. M10	0.00801706	0.950276	0.972868
Faecalibacterium sp. I4384	Bacteroides sp. M10	-0.0779667	0.543602	0.719581
Vescimonas fastidiosa	Bacteroides sp. M10	0.0761889	0.552857	0.722956
Ruminococcus sp.	Bacteroides sp. M10	-0.0616168	0.631419	0.766785
Faecalibacterium sp. I3389	Bacteroides sp. M10	0.0741719	0.563447	0.731102
Alistipes senegalensis	Bacteroides sp. M10	-0.0533305	0.678057	0.804759
Eubacterium limosum	Bacteroides sp. M10	-0.131752	0.303336	0.482119
Anaerotruncus colihominis	Bacteroides sp. M10	0.18633	0.143694	0.29848
Gordonibacter urolithinfaciens	Bacteroides sp. M10	-0.0587196	0.647575	0.779352
Ruminococcus bicirculans	Bacteroides sp. M10	0.0467723	0.715851	0.822722
Bifidobacterium longum	Ruminococcus champanellensis	-0.138536	0.278896	0.460813
Coprococcus sp. ART55/1	Ruminococcus champanellensis	0.451858	0.000201247	0.00225462
Dysosmobacter welbionis	Ruminococcus champanellensis	0.674518	1.35e-09	1.24e-07
Bacteroides fragilis	Ruminococcus champanellensis	-0.227513	0.0729304	0.187555
Ligilactobacillus ruminis	Ruminococcus champanellensis	0.263779	0.0367157	0.114726
Bifidobacterium dentium	Ruminococcus champanellensis	-0.00533938	0.966872	0.977513
Oscillibacter sp. PEA192	Ruminococcus champanellensis	0.635295	2.23e-08	1.06e-06
Vescimonas coprocola	Ruminococcus champanellensis	0.55926	1.89e-06	4.83e-05
Simiaoa sunii	Ruminococcus champanellensis	0.728062	1.37e-11	2.69e-09
Ruminococcus gauvreauii	Ruminococcus champanellensis	0.0976034	0.446651	0.627804
Clostridium sp. M62/1	Ruminococcus champanellensis	0.382043	0.00200313	0.0140117
Christensenella sp. Marseille-P3954	Ruminococcus champanellensis	0.413027	0.000767627	0.00650542
Alistipes sp. dk3624	Ruminococcus champanellensis	0.533374	6.77e-06	0.00014345
Anaerotruncus sp.	Ruminococcus champanellensis	0.594281	2.82e-07	9.05e-06
Ruminococcus bovis	Ruminococcus champanellensis	0.476646	7.84e-05	0.00108088
Comamonas kerstersii	Ruminococcus champanellensis	0.350687	0.00483483	0.027281
Faecalibacterium sp. I4384	Ruminococcus champanellensis	0.536924	5.72e-06	0.000127084
Vescimonas fastidiosa	Ruminococcus champanellensis	0.787905	1.83e-14	1.26e-11
Ruminococcus sp.	Ruminococcus champanellensis	0.549493	3.1e-06	7.24e-05
Faecalibacterium sp. I3389	Ruminococcus champanellensis	0.428254	0.000462792	0.00430897
Alistipes senegalensis	Ruminococcus champanellensis	0.551663	2.78e-06	6.61e-05
Eubacterium limosum	Ruminococcus champanellensis	0.160844	0.207917	0.376
Anaerotruncus colihominis	Ruminococcus champanellensis	0.279679	0.026423	0.0916719
Gordonibacter urolithinfaciens	Ruminococcus champanellensis	0.276029	0.0285406	0.0974702
Ruminococcus bicirculans	Ruminococcus champanellensis	0.667608	2.29e-09	1.85e-07
Bacteroides sp. M10	Ruminococcus champanellensis	0.0760665	0.553497	0.722956
Bifidobacterium longum	Bifidobacterium pullorum	0.199038	0.117848	0.261505
Coprococcus sp. ART55/1	Bifidobacterium pullorum	0.292127	0.0201696	0.0761472
Dysosmobacter welbionis	Bifidobacterium pullorum	0.29909	0.0172561	0.0671721
Bacteroides fragilis	Bifidobacterium pullorum	-0.182153	0.153053	0.310976
Ligilactobacillus ruminis	Bifidobacterium pullorum	0.220179	0.0829239	0.204783
Bifidobacterium dentium	Bifidobacterium pullorum	-0.122007	0.340805	0.52181
Oscillibacter sp. PEA192	Bifidobacterium pullorum	0.162256	0.203902	0.372922
Vescimonas coprocola	Bifidobacterium pullorum	0.303421	0.015632	0.0633493
Simiaoa sunii	Bifidobacterium pullorum	0.167717	0.188886	0.353169
Ruminococcus gauvreauii	Bifidobacterium pullorum	0.0141358	0.912442	0.95007
Clostridium sp. M62/1	Bifidobacterium pullorum	0.0289361	0.821885	0.892544
Christensenella sp. Marseille-P3954	Bifidobacterium pullorum	0.0527422	0.681417	0.806694
Alistipes sp. dk3624	Bifidobacterium pullorum	0.260739	0.0390216	0.119759
Anaerotruncus sp.	Bifidobacterium pullorum	0.225379	0.0757334	0.19326
Ruminococcus bovis	Bifidobacterium pullorum	0.13132	0.30494	0.483553
Comamonas kerstersii	Bifidobacterium pullorum	0.34178	0.00611482	0.033044
Faecalibacterium sp. I4384	Bifidobacterium pullorum	0.319243	0.0107635	0.0497723
Vescimonas fastidiosa	Bifidobacterium pullorum	0.189121	0.137684	0.290387
Ruminococcus sp.	Bifidobacterium pullorum	0.19095	0.133848	0.285514
Faecalibacterium sp. I3389	Bifidobacterium pullorum	0.178764	0.160975	0.320091
Alistipes senegalensis	Bifidobacterium pullorum	0.0975429	0.446935	0.627804
Eubacterium limosum	Bifidobacterium pullorum	0.191654	0.132392	0.283931
Anaerotruncus colihominis	Bifidobacterium pullorum	0.118883	0.353405	0.536926
Gordonibacter urolithinfaciens	Bifidobacterium pullorum	0.287045	0.0225512	0.0825497
Ruminococcus bicirculans	Bifidobacterium pullorum	0.15264	0.232363	0.408743
Bacteroides sp. M10	Bifidobacterium pullorum	0.152716	0.232126	0.408743
Ruminococcus champanellensis	Bifidobacterium pullorum	0.256759	0.0422199	0.125929
Bifidobacterium longum	Faecalibacterium sp. I4179	-0.0646369	0.614758	0.757246
Coprococcus sp. ART55/1	Faecalibacterium sp. I4179	0.373413	0.0025751	0.0167423
Dysosmobacter welbionis	Faecalibacterium sp. I4179	0.576356	7.69e-07	2.21e-05
Bacteroides fragilis	Faecalibacterium sp. I4179	-0.162348	0.20364	0.372922
Ligilactobacillus ruminis	Faecalibacterium sp. I4179	0.194102	0.127427	0.277681
Bifidobacterium dentium	Faecalibacterium sp. I4179	-0.0664646	0.604769	0.756136
Oscillibacter sp. PEA192	Faecalibacterium sp. I4179	0.484597	5.71e-05	0.000827972
Vescimonas coprocola	Faecalibacterium sp. I4179	0.496478	3.5e-05	0.000541541
Simiaoa sunii	Faecalibacterium sp. I4179	0.532552	7.03e-06	0.000146851
Ruminococcus gauvreauii	Faecalibacterium sp. I4179	0.166317	0.192657	0.35683
Clostridium sp. M62/1	Faecalibacterium sp. I4179	0.321552	0.0101764	0.047536
Christensenella sp. Marseille-P3954	Faecalibacterium sp. I4179	0.187257	0.141676	0.296388
Alistipes sp. dk3624	Faecalibacterium sp. I4179	0.431361	0.000416173	0.00395508
Anaerotruncus sp.	Faecalibacterium sp. I4179	0.274283	0.0296031	0.0994953
Ruminococcus bovis	Faecalibacterium sp. I4179	0.264508	0.0361801	0.113309
Comamonas kerstersii	Faecalibacterium sp. I4179	0.357171	0.00405789	0.023999
Faecalibacterium sp. I4384	Faecalibacterium sp. I4179	0.753162	1.07e-12	2.96e-10
Vescimonas fastidiosa	Faecalibacterium sp. I4179	0.665091	2.76e-09	2.11e-07
Ruminococcus sp.	Faecalibacterium sp. I4179	0.535554	6.1e-06	0.000133491
Faecalibacterium sp. I3389	Faecalibacterium sp. I4179	0.476004	8.04e-05	0.00108447
Alistipes senegalensis	Faecalibacterium sp. I4179	0.509469	2e-05	0.00034962
Eubacterium limosum	Faecalibacterium sp. I4179	0.0279886	0.827626	0.895387
Anaerotruncus colihominis	Faecalibacterium sp. I4179	0.152484	0.232847	0.408743
Gordonibacter urolithinfaciens	Faecalibacterium sp. I4179	0.217696	0.0865417	0.209218
Ruminococcus bicirculans	Faecalibacterium sp. I4179	0.571374	1.01e-06	2.77e-05
Bacteroides sp. M10	Faecalibacterium sp. I4179	-0.0134827	0.916473	0.952275
Ruminococcus champanellensis	Faecalibacterium sp. I4179	0.604741	1.53e-07	5.27e-06
Bifidobacterium pullorum	Faecalibacterium sp. I4179	0.180398	0.157119	0.316072
Bifidobacterium longum	Dysosmobacter sp. Marseille-Q4140	-0.0205453	0.873019	0.923683
Coprococcus sp. ART55/1	Dysosmobacter sp. Marseille-Q4140	0.0545321	0.671213	0.800114
Dysosmobacter welbionis	Dysosmobacter sp. Marseille-Q4140	0.576901	7.46e-07	2.19e-05
Bacteroides fragilis	Dysosmobacter sp. Marseille-Q4140	-0.374952	0.0024635	0.0162426
Ligilactobacillus ruminis	Dysosmobacter sp. Marseille-Q4140	0.202553	0.111368	0.249537
Bifidobacterium dentium	Dysosmobacter sp. Marseille-Q4140	-0.0154295	0.904465	0.944923
Oscillibacter sp. PEA192	Dysosmobacter sp. Marseille-Q4140	0.561012	1.73e-06	4.5e-05
Vescimonas coprocola	Dysosmobacter sp. Marseille-Q4140	0.522705	1.11e-05	0.000206665
Simiaoa sunii	Dysosmobacter sp. Marseille-Q4140	0.472206	9.34e-05	0.00120226
Ruminococcus gauvreauii	Dysosmobacter sp. Marseille-Q4140	0.212434	0.0946192	0.221185
Clostridium sp. M62/1	Dysosmobacter sp. Marseille-Q4140	0.177755	0.163389	0.322564
Christensenella sp. Marseille-P3954	Dysosmobacter sp. Marseille-Q4140	0.481554	6.45e-05	0.000926199
Alistipes sp. dk3624	Dysosmobacter sp. Marseille-Q4140	0.353015	0.00454197	0.0259703
Anaerotruncus sp.	Dysosmobacter sp. Marseille-Q4140	0.190608	0.134559	0.286565
Ruminococcus bovis	Dysosmobacter sp. Marseille-Q4140	0.247746	0.0502673	0.142527
Comamonas kerstersii	Dysosmobacter sp. Marseille-Q4140	0.216587	0.0881972	0.212054
Faecalibacterium sp. I4384	Dysosmobacter sp. Marseille-Q4140	0.327697	0.0087479	0.0426954
Vescimonas fastidiosa	Dysosmobacter sp. Marseille-Q4140	0.55602	2.23e-06	5.4e-05
Ruminococcus sp.	Dysosmobacter sp. Marseille-Q4140	0.222553	0.079577	0.198479
Faecalibacterium sp. I3389	Dysosmobacter sp. Marseille-Q4140	0.150826	0.238027	0.415717
Alistipes senegalensis	Dysosmobacter sp. Marseille-Q4140	0.311424	0.0129744	0.0556969
Eubacterium limosum	Dysosmobacter sp. Marseille-Q4140	0.29589	0.0185469	0.0711913
Anaerotruncus colihominis	Dysosmobacter sp. Marseille-Q4140	0.55626	2.21e-06	5.4e-05
Gordonibacter urolithinfaciens	Dysosmobacter sp. Marseille-Q4140	0.195987	0.123703	0.271437
Ruminococcus bicirculans	Dysosmobacter sp. Marseille-Q4140	0.330025	0.00825427	0.0406228
Bacteroides sp. M10	Dysosmobacter sp. Marseille-Q4140	0.194038	0.127556	0.277681
Ruminococcus champanellensis	Dysosmobacter sp. Marseille-Q4140	0.413195	0.000763458	0.00650542
Bifidobacterium pullorum	Dysosmobacter sp. Marseille-Q4140	0.172989	0.17516	0.336639
Faecalibacterium sp. I4179	Dysosmobacter sp. Marseille-Q4140	0.332137	0.00782745	0.0394618
Bifidobacterium longum	Bifidobacterium breve	0.52876	8.4e-06	0.000167727
Coprococcus sp. ART55/1	Bifidobacterium breve	0.037879	0.768192	0.860819
Dysosmobacter welbionis	Bifidobacterium breve	0.0202629	0.874751	0.923683
Bacteroides fragilis	Bifidobacterium breve	-0.187227	0.141741	0.296388
Ligilactobacillus ruminis	Bifidobacterium breve	-0.0377849	0.768752	0.860819
Bifidobacterium dentium	Bifidobacterium breve	0.055879	0.663574	0.794444
Oscillibacter sp. PEA192	Bifidobacterium breve	0.0117438	0.927214	0.959472
Vescimonas coprocola	Bifidobacterium breve	-0.142995	0.263559	0.448376
Simiaoa sunii	Bifidobacterium breve	0.0819659	0.523062	0.70183
Ruminococcus gauvreauii	Bifidobacterium breve	0.230713	0.0688828	0.179774
Clostridium sp. M62/1	Bifidobacterium breve	0.0590559	0.645691	0.777764
Christensenella sp. Marseille-P3954	Bifidobacterium breve	0.183449	0.150102	0.306431
Alistipes sp. dk3624	Bifidobacterium breve	-0.0552536	0.667117	0.797028
Anaerotruncus sp.	Bifidobacterium breve	0.0646077	0.614919	0.757246
Ruminococcus bovis	Bifidobacterium breve	0.0679693	0.596598	0.75337
Comamonas kerstersii	Bifidobacterium breve	0.185321	0.145915	0.301908
Faecalibacterium sp. I4384	Bifidobacterium breve	0.00991496	0.938525	0.965861
Vescimonas fastidiosa	Bifidobacterium breve	-0.0485635	0.705457	0.814886
Ruminococcus sp.	Bifidobacterium breve	-0.0664712	0.604733	0.756136
Faecalibacterium sp. I3389	Bifidobacterium breve	-0.0914957	0.475734	0.658195
Alistipes senegalensis	Bifidobacterium breve	-0.130964	0.306263	0.485093
Eubacterium limosum	Bifidobacterium breve	0.0867255	0.499134	0.681672
Anaerotruncus colihominis	Bifidobacterium breve	-0.114165	0.372967	0.55502
Gordonibacter urolithinfaciens	Bifidobacterium breve	0.160844	0.207919	0.376
Ruminococcus bicirculans	Bifidobacterium breve	-0.0887201	0.489278	0.673551
Bacteroides sp. M10	Bifidobacterium breve	-0.0753074	0.557473	0.7254
Ruminococcus champanellensis	Bifidobacterium breve	-0.0461364	0.719554	0.825609
Bifidobacterium pullorum	Bifidobacterium breve	0.288996	0.0216102	0.0804833
Faecalibacterium sp. I4179	Bifidobacterium breve	-0.0504412	0.694617	0.81393
Dysosmobacter sp. Marseille-Q4140	Bifidobacterium breve	0.11532	0.368118	0.54962
Bifidobacterium longum	Lachnoclostridium phocaeense	0.183662	0.149622	0.306431
Coprococcus sp. ART55/1	Lachnoclostridium phocaeense	0.198173	0.119485	0.26471
Dysosmobacter welbionis	Lachnoclostridium phocaeense	0.312216	0.0127339	0.0550073
Bacteroides fragilis	Lachnoclostridium phocaeense	-0.0946632	0.460527	0.642314
Ligilactobacillus ruminis	Lachnoclostridium phocaeense	0.0406116	0.751987	0.85217
Bifidobacterium dentium	Lachnoclostridium phocaeense	0.281726	0.0252946	0.088243
Oscillibacter sp. PEA192	Lachnoclostridium phocaeense	0.309624	0.0135356	0.0570397
Vescimonas coprocola	Lachnoclostridium phocaeense	0.348194	0.00516669	0.0288247
Simiaoa sunii	Lachnoclostridium phocaeense	0.265004	0.0358194	0.112694
Ruminococcus gauvreauii	Lachnoclostridium phocaeense	0.296075	0.0184703	0.0711913
Clostridium sp. M62/1	Lachnoclostridium phocaeense	0.191175	0.133382	0.284963
Christensenella sp. Marseille-P3954	Lachnoclostridium phocaeense	0.322591	0.00992164	0.0466622
Alistipes sp. dk3624	Lachnoclostridium phocaeense	0.325465	0.00924524	0.04439
Anaerotruncus sp.	Lachnoclostridium phocaeense	0.167984	0.188171	0.352604
Ruminococcus bovis	Lachnoclostridium phocaeense	0.345857	0.00549605	0.0304159
Comamonas kerstersii	Lachnoclostridium phocaeense	0.0382353	0.766073	0.860819
Faecalibacterium sp. I4384	Lachnoclostridium phocaeense	0.219643	0.0836938	0.205214
Vescimonas fastidiosa	Lachnoclostridium phocaeense	0.425696	0.000504693	0.00458365
Ruminococcus sp.	Lachnoclostridium phocaeense	0.330953	0.00806425	0.0399732
Faecalibacterium sp. I3389	Lachnoclostridium phocaeense	0.0774299	0.546389	0.719812
Alistipes senegalensis	Lachnoclostridium phocaeense	0.241953	0.0560715	0.155154
Eubacterium limosum	Lachnoclostridium phocaeense	0.17203	0.177601	0.339842
Anaerotruncus colihominis	Lachnoclostridium phocaeense	0.238578	0.0596969	0.161934
Gordonibacter urolithinfaciens	Lachnoclostridium phocaeense	0.269846	0.0324523	0.105719
Ruminococcus bicirculans	Lachnoclostridium phocaeense	0.307218	0.0143181	0.0588964
Bacteroides sp. M10	Lachnoclostridium phocaeense	-0.142403	0.265564	0.44999
Ruminococcus champanellensis	Lachnoclostridium phocaeense	0.258053	0.0411572	0.123508
Bifidobacterium pullorum	Lachnoclostridium phocaeense	-0.0407998	0.750875	0.85161
Faecalibacterium sp. I4179	Lachnoclostridium phocaeense	0.366944	0.00309496	0.019298
Dysosmobacter sp. Marseille-Q4140	Lachnoclostridium phocaeense	0.476076	8.02e-05	0.00108447
Bifidobacterium breve	Lachnoclostridium phocaeense	0.122902	0.337248	0.520211
Bifidobacterium longum	Phocaeicola vulgatus	-0.357863	0.00398186	0.0237483
Coprococcus sp. ART55/1	Phocaeicola vulgatus	-0.223409	0.0783968	0.197137
Dysosmobacter welbionis	Phocaeicola vulgatus	-0.364535	0.00331121	0.0202793
Bacteroides fragilis	Phocaeicola vulgatus	0.52813	8.65e-06	0.000170237
Ligilactobacillus ruminis	Phocaeicola vulgatus	-0.0656458	0.609235	0.756136
Bifidobacterium dentium	Phocaeicola vulgatus	-0.14495	0.257019	0.44006
Oscillibacter sp. PEA192	Phocaeicola vulgatus	-0.256192	0.0426926	0.126517
Vescimonas coprocola	Phocaeicola vulgatus	-0.271697	0.0312366	0.102486
Simiaoa sunii	Phocaeicola vulgatus	-0.339622	0.00646655	0.034405
Ruminococcus gauvreauii	Phocaeicola vulgatus	-0.228011	0.0722886	0.186542
Clostridium sp. M62/1	Phocaeicola vulgatus	-0.283554	0.0243215	0.086379
Christensenella sp. Marseille-P3954	Phocaeicola vulgatus	-0.359868	0.00376867	0.0226779
Alistipes sp. dk3624	Phocaeicola vulgatus	-0.287106	0.0225209	0.0825497
Anaerotruncus sp.	Phocaeicola vulgatus	-0.315475	0.0117842	0.0528947
Ruminococcus bovis	Phocaeicola vulgatus	-0.384769	0.00184774	0.0131927
Comamonas kerstersii	Phocaeicola vulgatus	-0.245545	0.0524119	0.147696
Faecalibacterium sp. I4384	Phocaeicola vulgatus	-0.313584	0.0123276	0.0544468
Vescimonas fastidiosa	Phocaeicola vulgatus	-0.387721	0.00169173	0.0122053
Ruminococcus sp.	Phocaeicola vulgatus	-0.277951	0.0274084	0.0943107
Faecalibacterium sp. I3389	Phocaeicola vulgatus	-0.218174	0.0858357	0.20854
Alistipes senegalensis	Phocaeicola vulgatus	-0.178598	0.161371	0.320216
Eubacterium limosum	Phocaeicola vulgatus	-0.150525	0.238976	0.416847
Anaerotruncus colihominis	Phocaeicola vulgatus	-0.0506432	0.693454	0.813704
Gordonibacter urolithinfaciens	Phocaeicola vulgatus	-0.299756	0.0169977	0.0671012
Ruminococcus bicirculans	Phocaeicola vulgatus	-0.37973	0.00214404	0.0147725
Bacteroides sp. M10	Phocaeicola vulgatus	0.208133	0.101651	0.233458
Ruminococcus champanellensis	Phocaeicola vulgatus	-0.419396	0.000622997	0.00550314
Bifidobacterium pullorum	Phocaeicola vulgatus	-0.341898	0.00609605	0.033044
Faecalibacterium sp. I4179	Phocaeicola vulgatus	-0.381149	0.00205658	0.0142411
Dysosmobacter sp. Marseille-Q4140	Phocaeicola vulgatus	-0.375864	0.00239943	0.0160506
Bifidobacterium breve	Phocaeicola vulgatus	-0.351111	0.00478028	0.0271079
Lachnoclostridium phocaeense	Phocaeicola vulgatus	-0.31008	0.0133915	0.0566056
Bifidobacterium longum	Escherichia coli	0.0263057	0.837846	0.904113
Coprococcus sp. ART55/1	Escherichia coli	-0.411151	0.000815683	0.00685372
Dysosmobacter welbionis	Escherichia coli	-0.450269	0.000213258	0.00235095
Bacteroides fragilis	Escherichia coli	0.124136	0.332384	0.516958
Ligilactobacillus ruminis	Escherichia coli	-0.0762567	0.552502	0.722956
Bifidobacterium dentium	Escherichia coli	-0.139158	0.276721	0.457849
Oscillibacter sp. PEA192	Escherichia coli	-0.395545	0.00133375	0.00993461
Vescimonas coprocola	Escherichia coli	-0.264881	0.0359088	0.112716
Simiaoa sunii	Escherichia coli	-0.581509	5.8e-07	1.74e-05
Ruminococcus gauvreauii	Escherichia coli	-0.26085	0.0389356	0.119759
Clostridium sp. M62/1	Escherichia coli	-0.27597	0.0285762	0.0974702
Christensenella sp. Marseille-P3954	Escherichia coli	-0.268047	0.0336712	0.107904
Alistipes sp. dk3624	Escherichia coli	-0.167435	0.189641	0.3541
Anaerotruncus sp.	Escherichia coli	-0.338427	0.00666885	0.0350448
Ruminococcus bovis	Escherichia coli	-0.137964	0.280901	0.461437
Comamonas kerstersii	Escherichia coli	0.0335217	0.794235	0.87864
Faecalibacterium sp. I4384	Escherichia coli	-0.285574	0.0232834	0.083991
Vescimonas fastidiosa	Escherichia coli	-0.386377	0.00176124	0.0126406
Ruminococcus sp.	Escherichia coli	-0.331237	0.00800689	0.0398321
Faecalibacterium sp. I3389	Escherichia coli	-0.200941	0.114305	0.254875
Alistipes senegalensis	Escherichia coli	-0.445426	0.000254035	0.00265197
Eubacterium limosum	Escherichia coli	-0.0103178	0.936033	0.964276
Anaerotruncus colihominis	Escherichia coli	-0.183564	0.149843	0.306431
Gordonibacter urolithinfaciens	Escherichia coli	-0.238004	0.0603316	0.163014
Ruminococcus bicirculans	Escherichia coli	-0.260388	0.0392956	0.120065
Bacteroides sp. M10	Escherichia coli	0.0871622	0.496967	0.679466
Ruminococcus champanellensis	Escherichia coli	-0.397644	0.00125013	0.00957042
Bifidobacterium pullorum	Escherichia coli	0.0279946	0.82759	0.895387
Faecalibacterium sp. I4179	Escherichia coli	-0.39987	0.00116658	0.0090822
Dysosmobacter sp. Marseille-Q4140	Escherichia coli	-0.266129	0.0350123	0.110913
Bifidobacterium breve	Escherichia coli	-0.0122732	0.923943	0.957288
Lachnoclostridium phocaeense	Escherichia coli	-0.356067	0.00418176	0.0245211
Phocaeicola vulgatus	Escherichia coli	0.243088	0.054894	0.153125
Bifidobacterium longum	Bacteroides caccae	-0.533506	6.72e-06	0.00014345
Coprococcus sp. ART55/1	Bacteroides caccae	-0.116265	0.364181	0.546074
Dysosmobacter welbionis	Bacteroides caccae	0.162586	0.202969	0.372425
Bacteroides fragilis	Bacteroides caccae	0.0658602	0.608064	0.756136
Ligilactobacillus ruminis	Bacteroides caccae	0.00744833	0.953799	0.975026
Bifidobacterium dentium	Bacteroides caccae	-0.301046	0.0165057	0.0659555
Oscillibacter sp. PEA192	Bacteroides caccae	0.1863	0.14376	0.29848
Vescimonas coprocola	Bacteroides caccae	0.171851	0.178059	0.339842
Simiaoa sunii	Bacteroides caccae	0.133161	0.298151	0.477739
Ruminococcus gauvreauii	Bacteroides caccae	-0.112233	0.381164	0.562963
Clostridium sp. M62/1	Bacteroides caccae	-0.00691244	0.95712	0.975558
Christensenella sp. Marseille-P3954	Bacteroides caccae	-0.0325302	0.800193	0.881469
Alistipes sp. dk3624	Bacteroides caccae	0.12284	0.337496	0.520211
Anaerotruncus sp.	Bacteroides caccae	-0.137658	0.28198	0.461482
Ruminococcus bovis	Bacteroides caccae	-0.0615756	0.631647	0.766785
Comamonas kerstersii	Bacteroides caccae	0.0480007	0.708717	0.816981
Faecalibacterium sp. I4384	Bacteroides caccae	0.100832	0.431688	0.613263
Vescimonas fastidiosa	Bacteroides caccae	0.166571	0.191969	0.356515
Ruminococcus sp.	Bacteroides caccae	0.008977	0.944331	0.968941
Faecalibacterium sp. I3389	Bacteroides caccae	0.0382104	0.766221	0.860819
Alistipes senegalensis	Bacteroides caccae	0.20836	0.10127	0.232971
Eubacterium limosum	Bacteroides caccae	0.0422356	0.742406	0.844617
Anaerotruncus colihominis	Bacteroides caccae	0.265889	0.0351832	0.111198
Gordonibacter urolithinfaciens	Bacteroides caccae	-0.141407	0.268955	0.452639
Ruminococcus bicirculans	Bacteroides caccae	0.140307	0.272734	0.454446
Bacteroides sp. M10	Bacteroides caccae	0.13545	0.289848	0.470448
Ruminococcus champanellensis	Bacteroides caccae	0.108515	0.397235	0.581093
Bifidobacterium pullorum	Bacteroides caccae	-0.0925831	0.470484	0.652897
Faecalibacterium sp. I4179	Bacteroides caccae	0.103568	0.41923	0.601143
Dysosmobacter sp. Marseille-Q4140	Bacteroides caccae	0.0857815	0.503834	0.68673
Bifidobacterium breve	Bacteroides caccae	-0.424509	0.000525284	0.00473099
Lachnoclostridium phocaeense	Bacteroides caccae	-0.145067	0.256631	0.44006
Phocaeicola vulgatus	Bacteroides caccae	0.350566	0.00485039	0.027281
Escherichia coli	Bacteroides caccae	0.047571	0.71121	0.818069
Bifidobacterium longum	Lactobacillus acidophilus	-0.0825493	0.520099	0.699875
Coprococcus sp. ART55/1	Lactobacillus acidophilus	-0.0600087	0.640366	0.773378
Dysosmobacter welbionis	Lactobacillus acidophilus	-0.127908	0.317784	0.500449
Bacteroides fragilis	Lactobacillus acidophilus	-0.14096	0.270485	0.453491
Ligilactobacillus ruminis	Lactobacillus acidophilus	-0.215471	0.0898892	0.21296
Bifidobacterium dentium	Lactobacillus acidophilus	-0.0394535	0.758843	0.856417
Oscillibacter sp. PEA192	Lactobacillus acidophilus	-0.160339	0.209369	0.377631
Vescimonas coprocola	Lactobacillus acidophilus	0.14354	0.261725	0.446359
Simiaoa sunii	Lactobacillus acidophilus	-0.208677	0.10074	0.232141
Ruminococcus gauvreauii	Lactobacillus acidophilus	-0.021046	0.869951	0.923569
Clostridium sp. M62/1	Lactobacillus acidophilus	-0.0309253	0.809862	0.883603
Christensenella sp. Marseille-P3954	Lactobacillus acidophilus	-0.205633	0.10592	0.240457
Alistipes sp. dk3624	Lactobacillus acidophilus	0.00257967	0.983991	0.987575
Anaerotruncus sp.	Lactobacillus acidophilus	-0.270967	0.0317118	0.103798
Ruminococcus bovis	Lactobacillus acidophilus	-0.257965	0.0412291	0.123508
Comamonas kerstersii	Lactobacillus acidophilus	-0.123113	0.336413	0.520211
Faecalibacterium sp. I4384	Lactobacillus acidophilus	-0.124209	0.332096	0.516958
Vescimonas fastidiosa	Lactobacillus acidophilus	-0.0198389	0.877351	0.92572
Ruminococcus sp.	Lactobacillus acidophilus	-0.0401403	0.754775	0.854626
Faecalibacterium sp. I3389	Lactobacillus acidophilus	0.0718007	0.576018	0.742032
Alistipes senegalensis	Lactobacillus acidophilus	-0.067195	0.600797	0.754693
Eubacterium limosum	Lactobacillus acidophilus	-0.0706975	0.58191	0.746622
Anaerotruncus colihominis	Lactobacillus acidophilus	0.0322765	0.80172	0.881496
Gordonibacter urolithinfaciens	Lactobacillus acidophilus	0.122212	0.339988	0.52181
Ruminococcus bicirculans	Lactobacillus acidophilus	-0.143947	0.260359	0.445131
Bacteroides sp. M10	Lactobacillus acidophilus	-0.0102769	0.936286	0.964276
Ruminococcus champanellensis	Lactobacillus acidophilus	-0.252128	0.0462105	0.133814
Bifidobacterium pullorum	Lactobacillus acidophilus	-0.0389517	0.761819	0.85837
Faecalibacterium sp. I4179	Lactobacillus acidophilus	-0.0988884	0.440661	0.622163
Dysosmobacter sp. Marseille-Q4140	Lactobacillus acidophilus	-0.163563	0.200232	0.368384
Bifidobacterium breve	Lactobacillus acidophilus	-0.0485585	0.705485	0.814886
Lachnoclostridium phocaeense	Lactobacillus acidophilus	-0.141377	0.269058	0.452639
Phocaeicola vulgatus	Lactobacillus acidophilus	0.0942192	0.462642	0.644612
Escherichia coli	Lactobacillus acidophilus	0.242734	0.0552586	0.153831
Bacteroides caccae	Lactobacillus acidophilus	0.105736	0.409508	0.591932
Bifidobacterium longum	Paraprevotella xylaniphila	-0.301027	0.0165128	0.0659555
Coprococcus sp. ART55/1	Paraprevotella xylaniphila	0.0231858	0.856862	0.914605
Dysosmobacter welbionis	Paraprevotella xylaniphila	0.0756528	0.555662	0.724411
Bacteroides fragilis	Paraprevotella xylaniphila	-0.00633641	0.960691	0.975558
Ligilactobacillus ruminis	Paraprevotella xylaniphila	0.0831731	0.51694	0.697975
Bifidobacterium dentium	Paraprevotella xylaniphila	-0.413579	0.00075398	0.00649366
Oscillibacter sp. PEA192	Paraprevotella xylaniphila	0.207613	0.102527	0.235078
Vescimonas coprocola	Paraprevotella xylaniphila	0.131768	0.303276	0.482119
Simiaoa sunii	Paraprevotella xylaniphila	0.175643	0.168531	0.329413
Ruminococcus gauvreauii	Paraprevotella xylaniphila	-0.252713	0.0456906	0.133111
Clostridium sp. M62/1	Paraprevotella xylaniphila	0.153514	0.229668	0.405747
Christensenella sp. Marseille-P3954	Paraprevotella xylaniphila	-0.0733505	0.567787	0.734658
Alistipes sp. dk3624	Paraprevotella xylaniphila	0.186348	0.143655	0.29848
Anaerotruncus sp.	Paraprevotella xylaniphila	0.102496	0.424086	0.605587
Ruminococcus bovis	Paraprevotella xylaniphila	0.159306	0.212357	0.38202
Comamonas kerstersii	Paraprevotella xylaniphila	0.109801	0.391631	0.573505
Faecalibacterium sp. I4384	Paraprevotella xylaniphila	-0.00374428	0.976765	0.982469
Vescimonas fastidiosa	Paraprevotella xylaniphila	0.204541	0.107827	0.243984
Ruminococcus sp.	Paraprevotella xylaniphila	0.053526	0.676941	0.804663
Faecalibacterium sp. I3389	Paraprevotella xylaniphila	-0.0484351	0.7062	0.815028
Alistipes senegalensis	Paraprevotella xylaniphila	0.269564	0.0326405	0.105832
Eubacterium limosum	Paraprevotella xylaniphila	0.0310017	0.809401	0.883603
Anaerotruncus colihominis	Paraprevotella xylaniphila	0.175115	0.169835	0.331018
Gordonibacter urolithinfaciens	Paraprevotella xylaniphila	0.0686338	0.593005	0.753144
Ruminococcus bicirculans	Paraprevotella xylaniphila	-0.159107	0.212936	0.382563
Bacteroides sp. M10	Paraprevotella xylaniphila	0.0807271	0.529383	0.708243
Ruminococcus champanellensis	Paraprevotella xylaniphila	0.141291	0.26935	0.452639
Bifidobacterium pullorum	Paraprevotella xylaniphila	-0.0615756	0.631647	0.766785
Faecalibacterium sp. I4179	Paraprevotella xylaniphila	0.0220577	0.863758	0.9202
Dysosmobacter sp. Marseille-Q4140	Paraprevotella xylaniphila	0.0505952	0.69373	0.813704
Bifidobacterium breve	Paraprevotella xylaniphila	-0.23425	0.0646207	0.172572
Lachnoclostridium phocaeense	Paraprevotella xylaniphila	-0.157572	0.217439	0.389132
Phocaeicola vulgatus	Paraprevotella xylaniphila	0.145641	0.254733	0.44006
Escherichia coli	Paraprevotella xylaniphila	0.173099	0.174881	0.336573
Bacteroides caccae	Paraprevotella xylaniphila	0.434572	0.000372516	0.0035897
Lactobacillus acidophilus	Paraprevotella xylaniphila	0.211686	0.0958143	0.223027
Bifidobacterium longum	Haemophilus influenzae	0.046135	0.719562	0.825609
Coprococcus sp. ART55/1	Haemophilus influenzae	-0.194417	0.1268	0.276911
Dysosmobacter welbionis	Haemophilus influenzae	-0.323111	0.00979613	0.0463886
Bacteroides fragilis	Haemophilus influenzae	0.0299546	0.815724	0.889294
Ligilactobacillus ruminis	Haemophilus influenzae	-0.177388	0.164274	0.323848
Bifidobacterium dentium	Haemophilus influenzae	0.0359259	0.779836	0.867686
Oscillibacter sp. PEA192	Haemophilus influenzae	-0.288344	0.0219207	0.0814199
Vescimonas coprocola	Haemophilus influenzae	-0.300707	0.0166337	0.0660988
Simiaoa sunii	Haemophilus influenzae	-0.277889	0.0274446	0.0943107
Ruminococcus gauvreauii	Haemophilus influenzae	-0.0659065	0.607812	0.756136
Clostridium sp. M62/1	Haemophilus influenzae	-0.151847	0.234826	0.411169
Christensenella sp. Marseille-P3954	Haemophilus influenzae	-0.185452	0.145624	0.30176
Alistipes sp. dk3624	Haemophilus influenzae	-0.272827	0.0305137	0.100834
Anaerotruncus sp.	Haemophilus influenzae	-0.100704	0.432273	0.613463
Ruminococcus bovis	Haemophilus influenzae	-0.218734	0.0850139	0.207344
Comamonas kerstersii	Haemophilus influenzae	0.00446089	0.97232	0.98158
Faecalibacterium sp. I4384	Haemophilus influenzae	-0.123886	0.333367	0.517212
Vescimonas fastidiosa	Haemophilus influenzae	-0.337134	0.00689385	0.035848
Ruminococcus sp.	Haemophilus influenzae	-0.26114	0.0387108	0.119604
Faecalibacterium sp. I3389	Haemophilus influenzae	-0.104551	0.414806	0.596663
Alistipes senegalensis	Haemophilus influenzae	-0.36311	0.00344538	0.0210077
Eubacterium limosum	Haemophilus influenzae	-0.10026	0.434317	0.614466
Anaerotruncus colihominis	Haemophilus influenzae	-0.278636	0.0270145	0.0932983
Gordonibacter urolithinfaciens	Haemophilus influenzae	-0.134196	0.294376	0.474727
Ruminococcus bicirculans	Haemophilus influenzae	-0.167925	0.188328	0.352604
Bacteroides sp. M10	Haemophilus influenzae	-0.0510936	0.690865	0.812297
Ruminococcus champanellensis	Haemophilus influenzae	-0.270518	0.0320063	0.104513
Bifidobacterium pullorum	Haemophilus influenzae	0.0882098	0.49179	0.674986
Faecalibacterium sp. I4179	Haemophilus influenzae	-0.221799	0.0806277	0.20055
Dysosmobacter sp. Marseille-Q4140	Haemophilus influenzae	-0.422019	0.000570981	0.0050762
Bifidobacterium breve	Haemophilus influenzae	0.0500843	0.696672	0.814692
Lachnoclostridium phocaeense	Haemophilus influenzae	-0.287435	0.0223604	0.0823867
Phocaeicola vulgatus	Haemophilus influenzae	0.141641	0.268155	0.452285
Escherichia coli	Haemophilus influenzae	0.344187	0.00574249	0.0315265
Bacteroides caccae	Haemophilus influenzae	0.131601	0.303897	0.482454
Lactobacillus acidophilus	Haemophilus influenzae	0.193654	0.128326	0.278479
Paraprevotella xylaniphila	Haemophilus influenzae	-0.00605729	0.962421	0.976342
Bifidobacterium longum	Streptococcus mitis	-0.00880654	0.945387	0.969303
Coprococcus sp. ART55/1	Streptococcus mitis	-0.289196	0.0215156	0.0803482
Dysosmobacter welbionis	Streptococcus mitis	-0.442436	0.000282642	0.00288504
Bacteroides fragilis	Streptococcus mitis	0.371404	0.00272752	0.0174005
Ligilactobacillus ruminis	Streptococcus mitis	-0.140854	0.270852	0.453503
Bifidobacterium dentium	Streptococcus mitis	-0.124853	0.329575	0.514331
Oscillibacter sp. PEA192	Streptococcus mitis	-0.451876	0.000201112	0.00225462
Vescimonas coprocola	Streptococcus mitis	-0.490319	4.52e-05	0.00067684
Simiaoa sunii	Streptococcus mitis	-0.481038	6.59e-05	0.000926242
Ruminococcus gauvreauii	Streptococcus mitis	-0.145513	0.255156	0.44006
Clostridium sp. M62/1	Streptococcus mitis	-0.132625	0.300114	0.478655
Christensenella sp. Marseille-P3954	Streptococcus mitis	-0.258887	0.0404843	0.122704
Alistipes sp. dk3624	Streptococcus mitis	-0.210566	0.0976252	0.226097
Anaerotruncus sp.	Streptococcus mitis	-0.330473	0.00816206	0.040313
Ruminococcus bovis	Streptococcus mitis	-0.25644	0.0424856	0.126175
Comamonas kerstersii	Streptococcus mitis	-0.170936	0.180416	0.342442
Faecalibacterium sp. I4384	Streptococcus mitis	-0.39949	0.0011805	0.00913894
Vescimonas fastidiosa	Streptococcus mitis	-0.512731	1.74e-05	0.000306851
Ruminococcus sp.	Streptococcus mitis	-0.438661	0.000322973	0.00317898
Faecalibacterium sp. I3389	Streptococcus mitis	-0.351945	0.00467448	0.0266175
Alistipes senegalensis	Streptococcus mitis	-0.504088	2.53e-05	0.000425352
Eubacterium limosum	Streptococcus mitis	-0.0778066	0.544433	0.719812
Anaerotruncus colihominis	Streptococcus mitis	-0.235825	0.062792	0.168341
Gordonibacter urolithinfaciens	Streptococcus mitis	-0.191931	0.131824	0.283931
Ruminococcus bicirculans	Streptococcus mitis	-0.497545	3.34e-05	0.000529679
Bacteroides sp. M10	Streptococcus mitis	-0.00643623	0.960072	0.975558
Ruminococcus champanellensis	Streptococcus mitis	-0.499599	3.07e-05	0.000497051
Bifidobacterium pullorum	Streptococcus mitis	-0.267266	0.0342121	0.109384
Faecalibacterium sp. I4179	Streptococcus mitis	-0.464142	0.000127306	0.00156631
Dysosmobacter sp. Marseille-Q4140	Streptococcus mitis	-0.339658	0.00646044	0.034405
Bifidobacterium breve	Streptococcus mitis	-0.0849149	0.508169	0.690589
Lachnoclostridium phocaeense	Streptococcus mitis	-0.175711	0.168364	0.329413
Phocaeicola vulgatus	Streptococcus mitis	0.396927	0.00127813	0.00973075
Escherichia coli	Streptococcus mitis	0.33544	0.00719888	0.0370416
Bacteroides caccae	Streptococcus mitis	-0.0160311	0.900759	0.94248
Lactobacillus acidophilus	Streptococcus mitis	0.0372117	0.772165	0.862971
Paraprevotella xylaniphila	Streptococcus mitis	-0.0182986	0.886808	0.931419
Haemophilus influenzae	Streptococcus mitis	0.247757	0.0502571	0.142527
Bifidobacterium longum	Megasphaera stantonii	-0.14815	0.246551	0.428754
Coprococcus sp. ART55/1	Megasphaera stantonii	-0.228029	0.0722657	0.186542
Dysosmobacter welbionis	Megasphaera stantonii	0.0259022	0.840301	0.905343
Bacteroides fragilis	Megasphaera stantonii	0.0108622	0.932665	0.96272
Ligilactobacillus ruminis	Megasphaera stantonii	-0.0651602	0.611891	0.756899
Bifidobacterium dentium	Megasphaera stantonii	-0.308683	0.0138368	0.0577793
Oscillibacter sp. PEA192	Megasphaera stantonii	-0.032201	0.802174	0.881496
Vescimonas coprocola	Megasphaera stantonii	0.031976	0.803529	0.882281
Simiaoa sunii	Megasphaera stantonii	-0.222707	0.079363	0.198479
Ruminococcus gauvreauii	Megasphaera stantonii	-0.136499	0.286092	0.46655
Clostridium sp. M62/1	Megasphaera stantonii	-0.140952	0.270515	0.453491
Christensenella sp. Marseille-P3954	Megasphaera stantonii	-0.0615368	0.631863	0.766785
Alistipes sp. dk3624	Megasphaera stantonii	-0.0652054	0.611644	0.756899
Anaerotruncus sp.	Megasphaera stantonii	0.0439627	0.73226	0.836695
Ruminococcus bovis	Megasphaera stantonii	-0.0183214	0.886668	0.931419
Comamonas kerstersii	Megasphaera stantonii	-0.0584143	0.649287	0.780731
Faecalibacterium sp. I4384	Megasphaera stantonii	-0.0399303	0.756018	0.854629
Vescimonas fastidiosa	Megasphaera stantonii	-0.132982	0.298806	0.477739
Ruminococcus sp.	Megasphaera stantonii	-0.191608	0.132487	0.283931
Faecalibacterium sp. I3389	Megasphaera stantonii	-0.313108	0.0124676	0.0547145
Alistipes senegalensis	Megasphaera stantonii	-0.112737	0.379015	0.56175
Eubacterium limosum	Megasphaera stantonii	-0.0144928	0.91024	0.948798
Anaerotruncus colihominis	Megasphaera stantonii	-0.0955746	0.456201	0.637444
Gordonibacter urolithinfaciens	Megasphaera stantonii	-0.0787181	0.539713	0.717881
Ruminococcus bicirculans	Megasphaera stantonii	-0.163944	0.199172	0.367053
Bacteroides sp. M10	Megasphaera stantonii	0.268181	0.0335789	0.10786
Ruminococcus champanellensis	Megasphaera stantonii	-0.132842	0.299319	0.477939
Bifidobacterium pullorum	Megasphaera stantonii	0.0276502	0.829679	0.896705
Faecalibacterium sp. I4179	Megasphaera stantonii	-0.161746	0.205345	0.374789
Dysosmobacter sp. Marseille-Q4140	Megasphaera stantonii	0.191663	0.132374	0.283931
Bifidobacterium breve	Megasphaera stantonii	-0.117094	0.360745	0.543286
Lachnoclostridium phocaeense	Megasphaera stantonii	-0.061189	0.633794	0.766785
Phocaeicola vulgatus	Megasphaera stantonii	0.112511	0.379979	0.562418
Escherichia coli	Megasphaera stantonii	0.0440273	0.731881	0.836695
Bacteroides caccae	Megasphaera stantonii	0.0696081	0.587755	0.749932
Lactobacillus acidophilus	Megasphaera stantonii	-0.173544	0.173758	0.33562
Paraprevotella xylaniphila	Megasphaera stantonii	0.102098	0.425895	0.606284
Haemophilus influenzae	Megasphaera stantonii	-0.00583281	0.963813	0.976342
Streptococcus mitis	Megasphaera stantonii	0.154701	0.226042	0.40157
Bifidobacterium longum	Streptococcus mutans	0.0754371	0.556793	0.725199
Coprococcus sp. ART55/1	Streptococcus mutans	0.0391222	0.760807	0.857931
Dysosmobacter welbionis	Streptococcus mutans	-0.182671	0.151869	0.309122
Bacteroides fragilis	Streptococcus mutans	0.227496	0.0729532	0.187555
Ligilactobacillus ruminis	Streptococcus mutans	-0.082403	0.520841	0.699875
Bifidobacterium dentium	Streptococcus mutans	0.00571723	0.964529	0.976342
Oscillibacter sp. PEA192	Streptococcus mutans	-0.122991	0.336898	0.520211
Vescimonas coprocola	Streptococcus mutans	-0.169	0.185477	0.350119
Simiaoa sunii	Streptococcus mutans	-0.262639	0.0375667	0.116855
Ruminococcus gauvreauii	Streptococcus mutans	-0.166996	0.19082	0.355818
Clostridium sp. M62/1	Streptococcus mutans	-0.196136	0.12341	0.271227
Christensenella sp. Marseille-P3954	Streptococcus mutans	-0.232903	0.0662185	0.175142
Alistipes sp. dk3624	Streptococcus mutans	-0.0683311	0.594641	0.753351
Anaerotruncus sp.	Streptococcus mutans	-0.037745	0.76899	0.860819
Ruminococcus bovis	Streptococcus mutans	-0.285721	0.0232093	0.083991
Comamonas kerstersii	Streptococcus mutans	0.0879444	0.493099	0.676109
Faecalibacterium sp. I4384	Streptococcus mutans	-0.39166	0.00150198	0.0110681
Vescimonas fastidiosa	Streptococcus mutans	-0.204144	0.108528	0.244766
Ruminococcus sp.	Streptococcus mutans	-0.0229669	0.858199	0.915324
Faecalibacterium sp. I3389	Streptococcus mutans	-0.31717	0.0113151	0.0512901
Alistipes senegalensis	Streptococcus mutans	-0.133136	0.298239	0.477739
Eubacterium limosum	Streptococcus mutans	-0.00214635	0.98668	0.988195
Anaerotruncus colihominis	Streptococcus mutans	-0.0342943	0.7896	0.874654
Gordonibacter urolithinfaciens	Streptococcus mutans	-0.0734686	0.567162	0.734539
Ruminococcus bicirculans	Streptococcus mutans	-0.286101	0.0230184	0.0836923
Bacteroides sp. M10	Streptococcus mutans	0.0578379	0.652524	0.783939
Ruminococcus champanellensis	Streptococcus mutans	-0.256063	0.0428008	0.126565
Bifidobacterium pullorum	Streptococcus mutans	0.0394562	0.758826	0.856417
Faecalibacterium sp. I4179	Streptococcus mutans	-0.357713	0.00399827	0.0237483
Dysosmobacter sp. Marseille-Q4140	Streptococcus mutans	-0.219746	0.0835459	0.205214
Bifidobacterium breve	Streptococcus mutans	0.115598	0.366957	0.549041
Lachnoclostridium phocaeense	Streptococcus mutans	-0.0289265	0.821943	0.892544
Phocaeicola vulgatus	Streptococcus mutans	0.266579	0.0346939	0.110412
Escherichia coli	Streptococcus mutans	0.212382	0.0947019	0.221185
Bacteroides caccae	Streptococcus mutans	0.0427133	0.739595	0.842283
Lactobacillus acidophilus	Streptococcus mutans	0.215859	0.0892983	0.212895
Paraprevotella xylaniphila	Streptococcus mutans	0.162203	0.204052	0.372922
Haemophilus influenzae	Streptococcus mutans	0.173434	0.174035	0.33562
Streptococcus mitis	Streptococcus mutans	0.310443	0.0132777	0.0564022
Megasphaera stantonii	Streptococcus mutans	-0.0349901	0.785432	0.872355
Bifidobacterium longum	Abiotrophia defectiva	-0.233426	0.0655942	0.174496
Coprococcus sp. ART55/1	Abiotrophia defectiva	-0.252233	0.0461171	0.133814
Dysosmobacter welbionis	Abiotrophia defectiva	-0.304699	0.0151788	0.0618826
Bacteroides fragilis	Abiotrophia defectiva	0.368347	0.00297495	0.0187191
Ligilactobacillus ruminis	Abiotrophia defectiva	-0.0613875	0.632691	0.766785
Bifidobacterium dentium	Abiotrophia defectiva	0.000631165	0.996083	0.996083
Oscillibacter sp. PEA192	Abiotrophia defectiva	-0.300186	0.0168322	0.0666515
Vescimonas coprocola	Abiotrophia defectiva	-0.180153	0.157692	0.316763
Simiaoa sunii	Abiotrophia defectiva	-0.370162	0.00282572	0.017944
Ruminococcus gauvreauii	Abiotrophia defectiva	-0.187729	0.140657	0.295465
Clostridium sp. M62/1	Abiotrophia defectiva	-0.275132	0.0290824	0.0988847
Christensenella sp. Marseille-P3954	Abiotrophia defectiva	-0.230193	0.0695282	0.181115
Alistipes sp. dk3624	Abiotrophia defectiva	-0.220354	0.0826726	0.204529
Anaerotruncus sp.	Abiotrophia defectiva	-0.209962	0.0986122	0.227999
Ruminococcus bovis	Abiotrophia defectiva	-0.265003	0.0358202	0.112694
Comamonas kerstersii	Abiotrophia defectiva	-0.168027	0.188058	0.352604
Faecalibacterium sp. I4384	Abiotrophia defectiva	-0.176758	0.165803	0.32593
Vescimonas fastidiosa	Abiotrophia defectiva	-0.249559	0.0485555	0.138529
Ruminococcus sp.	Abiotrophia defectiva	-0.171706	0.178431	0.34008
Faecalibacterium sp. I3389	Abiotrophia defectiva	0.0128644	0.920291	0.95494
Alistipes senegalensis	Abiotrophia defectiva	-0.0885474	0.490127	0.674047
Eubacterium limosum	Abiotrophia defectiva	-0.106285	0.407064	0.590071
Anaerotruncus colihominis	Abiotrophia defectiva	-0.183525	0.149931	0.306431
Gordonibacter urolithinfaciens	Abiotrophia defectiva	-0.172881	0.175433	0.336683
Ruminococcus bicirculans	Abiotrophia defectiva	-0.0767923	0.549707	0.722113
Bacteroides sp. M10	Abiotrophia defectiva	0.117307	0.359868	0.542558
Ruminococcus champanellensis	Abiotrophia defectiva	-0.268188	0.033574	0.10786
Bifidobacterium pullorum	Abiotrophia defectiva	-0.196429	0.12284	0.270405
Faecalibacterium sp. I4179	Abiotrophia defectiva	-0.219916	0.0833009	0.205214
Dysosmobacter sp. Marseille-Q4140	Abiotrophia defectiva	-0.292976	0.0197933	0.0751382
Bifidobacterium breve	Abiotrophia defectiva	-0.342018	0.00607715	0.033044
Lachnoclostridium phocaeense	Abiotrophia defectiva	-0.218827	0.0848789	0.207344
Phocaeicola vulgatus	Abiotrophia defectiva	0.453677	0.000188256	0.00219844
Escherichia coli	Abiotrophia defectiva	0.260504	0.039205	0.120054
Bacteroides caccae	Abiotrophia defectiva	0.172787	0.175671	0.336683
Lactobacillus acidophilus	Abiotrophia defectiva	0.0491813	0.701883	0.814886
Paraprevotella xylaniphila	Abiotrophia defectiva	-0.0364145	0.776918	0.866176
Haemophilus influenzae	Abiotrophia defectiva	0.106074	0.408002	0.590575
Streptococcus mitis	Abiotrophia defectiva	0.332619	0.00773292	0.0394618
Megasphaera stantonii	Abiotrophia defectiva	0.174157	0.17222	0.333783
Streptococcus mutans	Abiotrophia defectiva	0.216954	0.0876461	0.211381
Bifidobacterium longum	Phocaeicola coprophilus	-0.282573	0.0248395	0.0875419
Coprococcus sp. ART55/1	Phocaeicola coprophilus	-0.0312748	0.807754	0.883401
Dysosmobacter welbionis	Phocaeicola coprophilus	-0.00684052	0.957566	0.975558
Bacteroides fragilis	Phocaeicola coprophilus	0.100472	0.433342	0.613716
Ligilactobacillus ruminis	Phocaeicola coprophilus	0.0233207	0.856038	0.914434
Bifidobacterium dentium	Phocaeicola coprophilus	-0.266734	0.0345842	0.110317
Oscillibacter sp. PEA192	Phocaeicola coprophilus	-0.00564043	0.965005	0.976342
Vescimonas coprocola	Phocaeicola coprophilus	0.00240018	0.985105	0.987973
Simiaoa sunii	Phocaeicola coprophilus	0.040035	0.755398	0.854629
Ruminococcus gauvreauii	Phocaeicola coprophilus	-0.323189	0.00977744	0.0463886
Clostridium sp. M62/1	Phocaeicola coprophilus	0.158412	0.214966	0.385707
Christensenella sp. Marseille-P3954	Phocaeicola coprophilus	-0.0997491	0.436674	0.617165
Alistipes sp. dk3624	Phocaeicola coprophilus	-0.0594045	0.64374	0.776772
Anaerotruncus sp.	Phocaeicola coprophilus	-0.0548927	0.669165	0.798363
Ruminococcus bovis	Phocaeicola coprophilus	-0.00640243	0.960281	0.975558
Comamonas kerstersii	Phocaeicola coprophilus	-0.0559743	0.663035	0.794444
Faecalibacterium sp. I4384	Phocaeicola coprophilus	-0.0478362	0.709671	0.816981
Vescimonas fastidiosa	Phocaeicola coprophilus	0.0168733	0.895574	0.939194
Ruminococcus sp.	Phocaeicola coprophilus	0.00681685	0.957713	0.975558
Faecalibacterium sp. I3389	Phocaeicola coprophilus	-0.133162	0.298145	0.477739
Alistipes senegalensis	Phocaeicola coprophilus	0.179488	0.159258	0.318979
Eubacterium limosum	Phocaeicola coprophilus	-0.176996	0.165224	0.325254
Anaerotruncus colihominis	Phocaeicola coprophilus	-0.107	0.403898	0.5871
Gordonibacter urolithinfaciens	Phocaeicola coprophilus	-0.173392	0.174143	0.33562
Ruminococcus bicirculans	Phocaeicola coprophilus	-0.0677922	0.597557	0.75337
Bacteroides sp. M10	Phocaeicola coprophilus	0.123469	0.335007	0.518696
Ruminococcus champanellensis	Phocaeicola coprophilus	0.0236965	0.853743	0.913036
Bifidobacterium pullorum	Phocaeicola coprophilus	-0.135079	0.291182	0.471517
Faecalibacterium sp. I4179	Phocaeicola coprophilus	-0.0328349	0.798361	0.880818
Dysosmobacter sp. Marseille-Q4140	Phocaeicola coprophilus	-0.0329545	0.797642	0.88073
Bifidobacterium breve	Phocaeicola coprophilus	-0.178542	0.161505	0.320216
Lachnoclostridium phocaeense	Phocaeicola coprophilus	-0.222956	0.0790201	0.198342
Phocaeicola vulgatus	Phocaeicola coprophilus	0.113721	0.374843	0.556683
Escherichia coli	Phocaeicola coprophilus	0.137866	0.281246	0.461437
Bacteroides caccae	Phocaeicola coprophilus	0.309336	0.0136273	0.0572511
Lactobacillus acidophilus	Phocaeicola coprophilus	0.220702	0.0821764	0.203821
Paraprevotella xylaniphila	Phocaeicola coprophilus	0.454283	0.000184104	0.00216833
Haemophilus influenzae	Phocaeicola coprophilus	0.0459696	0.720527	0.826028
Streptococcus mitis	Phocaeicola coprophilus	-0.0322735	0.801738	0.881496
Megasphaera stantonii	Phocaeicola coprophilus	0.143331	0.262426	0.447001
Streptococcus mutans	Phocaeicola coprophilus	-0.0681774	0.595472	0.75337
Abiotrophia defectiva	Phocaeicola coprophilus	0.0240173	0.851786	0.912722
Bifidobacterium longum	Streptococcus cristatus	0.0612218	0.633612	0.766785
Coprococcus sp. ART55/1	Streptococcus cristatus	-0.338312	0.00668853	0.0350448
Dysosmobacter welbionis	Streptococcus cristatus	-0.382251	0.00199088	0.0140117
Bacteroides fragilis	Streptococcus cristatus	0.17067	0.181105	0.342901
Ligilactobacillus ruminis	Streptococcus cristatus	-0.331351	0.0079839	0.0398321
Bifidobacterium dentium	Streptococcus cristatus	0.0246941	0.847658	0.90964
Oscillibacter sp. PEA192	Streptococcus cristatus	-0.32411	0.00955904	0.0457374
Vescimonas coprocola	Streptococcus cristatus	-0.376235	0.00237382	0.0160075
Simiaoa sunii	Streptococcus cristatus	-0.44612	0.000247784	0.00260955
Ruminococcus gauvreauii	Streptococcus cristatus	-0.187414	0.141336	0.296388
Clostridium sp. M62/1	Streptococcus cristatus	-0.128123	0.316966	0.499748
Christensenella sp. Marseille-P3954	Streptococcus cristatus	-0.326359	0.0090432	0.0437246
Alistipes sp. dk3624	Streptococcus cristatus	-0.322617	0.0099152	0.0466622
Anaerotruncus sp.	Streptococcus cristatus	-0.192589	0.13048	0.28182
Ruminococcus bovis	Streptococcus cristatus	-0.31247	0.0126575	0.0550073
Comamonas kerstersii	Streptococcus cristatus	-0.13801	0.28074	0.461437
Faecalibacterium sp. I4384	Streptococcus cristatus	-0.258848	0.0405154	0.122704
Vescimonas fastidiosa	Streptococcus cristatus	-0.448093	0.000230771	0.00252383
Ruminococcus sp.	Streptococcus cristatus	-0.287641	0.0222601	0.0822371
Faecalibacterium sp. I3389	Streptococcus cristatus	-0.161573	0.205836	0.375187
Alistipes senegalensis	Streptococcus cristatus	-0.43621	0.000351887	0.00341479
Eubacterium limosum	Streptococcus cristatus	-0.125786	0.325948	0.510404
Anaerotruncus colihominis	Streptococcus cristatus	-0.286712	0.0227149	0.0828072
Gordonibacter urolithinfaciens	Streptococcus cristatus	-0.242013	0.0560087	0.155154
Ruminococcus bicirculans	Streptococcus cristatus	-0.390951	0.00153465	0.0112263
Bacteroides sp. M10	Streptococcus cristatus	-0.065581	0.609589	0.756136
Ruminococcus champanellensis	Streptococcus cristatus	-0.403533	0.00104004	0.00832196
Bifidobacterium pullorum	Streptococcus cristatus	-0.214229	0.0918001	0.21624
Faecalibacterium sp. I4179	Streptococcus cristatus	-0.327603	0.00876836	0.0426954
Dysosmobacter sp. Marseille-Q4140	Streptococcus cristatus	-0.353758	0.00445183	0.0258138
Bifidobacterium breve	Streptococcus cristatus	-0.0919313	0.473627	0.655938
Lachnoclostridium phocaeense	Streptococcus cristatus	-0.236419	0.062114	0.166848
Phocaeicola vulgatus	Streptococcus cristatus	0.299563	0.0170721	0.0671012
Escherichia coli	Streptococcus cristatus	0.272562	0.0306821	0.101148
Bacteroides caccae	Streptococcus cristatus	0.000673824	0.995818	0.996083
Lactobacillus acidophilus	Streptococcus cristatus	-0.0434779	0.735103	0.838553
Paraprevotella xylaniphila	Streptococcus cristatus	-0.155557	0.223452	0.397826
Haemophilus influenzae	Streptococcus cristatus	0.233117	0.0659627	0.175098
Streptococcus mitis	Streptococcus cristatus	0.639929	1.64e-08	8.63e-07
Megasphaera stantonii	Streptococcus cristatus	0.0833258	0.516167	0.697975
Streptococcus mutans	Streptococcus cristatus	0.314397	0.0120914	0.0537481
Abiotrophia defectiva	Streptococcus cristatus	0.443489	0.000272249	0.0027997
Phocaeicola coprophilus	Streptococcus cristatus	-0.143815	0.260803	0.445336
Bifidobacterium longum	Phocaeicola massiliensis	0.0619532	0.629554	0.766785
Coprococcus sp. ART55/1	Phocaeicola massiliensis	-0.184541	0.147648	0.304125
Dysosmobacter welbionis	Phocaeicola massiliensis	0.115002	0.36945	0.550976
Bacteroides fragilis	Phocaeicola massiliensis	0.196877	0.121972	0.269355
Ligilactobacillus ruminis	Phocaeicola massiliensis	-0.10273	0.423021	0.604691
Bifidobacterium dentium	Phocaeicola massiliensis	-0.116302	0.364025	0.546074
Oscillibacter sp. PEA192	Phocaeicola massiliensis	0.111003	0.386439	0.56771
Vescimonas coprocola	Phocaeicola massiliensis	0.0063387	0.960676	0.975558
Simiaoa sunii	Phocaeicola massiliensis	-0.0759134	0.554298	0.723316
Ruminococcus gauvreauii	Phocaeicola massiliensis	0.0279583	0.82781	0.895387
Clostridium sp. M62/1	Phocaeicola massiliensis	-0.0833841	0.515873	0.697975
Christensenella sp. Marseille-P3954	Phocaeicola massiliensis	-0.184277	0.148239	0.304885
Alistipes sp. dk3624	Phocaeicola massiliensis	-0.0829313	0.518163	0.697975
Anaerotruncus sp.	Phocaeicola massiliensis	0.0488642	0.703716	0.814886
Ruminococcus bovis	Phocaeicola massiliensis	0.0678859	0.597049	0.75337
Comamonas kerstersii	Phocaeicola massiliensis	0.0900615	0.482707	0.666504
Faecalibacterium sp. I4384	Phocaeicola massiliensis	0.292489	0.0200082	0.0757455
Vescimonas fastidiosa	Phocaeicola massiliensis	-0.0255812	0.842254	0.906739
Ruminococcus sp.	Phocaeicola massiliensis	0.0639183	0.618706	0.76055
Faecalibacterium sp. I3389	Phocaeicola massiliensis	0.048974	0.703082	0.814886
Alistipes senegalensis	Phocaeicola massiliensis	0.0163374	0.898872	0.94122
Eubacterium limosum	Phocaeicola massiliensis	-0.0531305	0.679198	0.804759
Anaerotruncus colihominis	Phocaeicola massiliensis	-0.0668582	0.602627	0.756136
Gordonibacter urolithinfaciens	Phocaeicola massiliensis	0.00431266	0.97324	0.981789
Ruminococcus bicirculans	Phocaeicola massiliensis	0.134148	0.294551	0.474727
Bacteroides sp. M10	Phocaeicola massiliensis	0.0675657	0.598785	0.753539
Ruminococcus champanellensis	Phocaeicola massiliensis	0.00765896	0.952494	0.974415
Bifidobacterium pullorum	Phocaeicola massiliensis	0.0146034	0.909558	0.948798
Faecalibacterium sp. I4179	Phocaeicola massiliensis	0.136963	0.284442	0.46496
Dysosmobacter sp. Marseille-Q4140	Phocaeicola massiliensis	-0.0417298	0.745387	0.846081
Bifidobacterium breve	Phocaeicola massiliensis	0.168723	0.186207	0.351017
Lachnoclostridium phocaeense	Phocaeicola massiliensis	-0.0250155	0.845699	0.909028
Phocaeicola vulgatus	Phocaeicola massiliensis	0.107456	0.401886	0.585411
Escherichia coli	Phocaeicola massiliensis	0.223816	0.0778401	0.196582
Bacteroides caccae	Phocaeicola massiliensis	-0.0678392	0.597303	0.75337
Lactobacillus acidophilus	Phocaeicola massiliensis	-0.00690354	0.957175	0.975558
Paraprevotella xylaniphila	Phocaeicola massiliensis	-0.0721404	0.574209	0.74088
Haemophilus influenzae	Phocaeicola massiliensis	0.0774808	0.546124	0.719812
Streptococcus mitis	Phocaeicola massiliensis	0.0843066	0.511223	0.693372
Megasphaera stantonii	Phocaeicola massiliensis	0.0700696	0.585276	0.748743
Streptococcus mutans	Phocaeicola massiliensis	-0.0769803	0.548728	0.721514
Abiotrophia defectiva	Phocaeicola massiliensis	0.0175318	0.891522	0.935657
Phocaeicola coprophilus	Phocaeicola massiliensis	0.0499178	0.697632	0.814692
Streptococcus cristatus	Phocaeicola massiliensis	0.177803	0.163275	0.322564
Bifidobacterium longum	Streptococcus gordonii	-0.0260493	0.839405	0.905087
Coprococcus sp. ART55/1	Streptococcus gordonii	-0.31378	0.0122704	0.0543684
Dysosmobacter welbionis	Streptococcus gordonii	-0.261411	0.0385016	0.119225
Bacteroides fragilis	Streptococcus gordonii	0.269579	0.0326308	0.105832
Ligilactobacillus ruminis	Streptococcus gordonii	-0.332064	0.00784185	0.0394618
Bifidobacterium dentium	Streptococcus gordonii	0.214932	0.0907149	0.214417
Oscillibacter sp. PEA192	Streptococcus gordonii	-0.259478	0.0400124	0.121985
Vescimonas coprocola	Streptococcus gordonii	-0.303651	0.0155498	0.0632083
Simiaoa sunii	Streptococcus gordonii	-0.340913	0.00625413	0.033574
Ruminococcus gauvreauii	Streptococcus gordonii	-0.12148	0.342913	0.523282
Clostridium sp. M62/1	Streptococcus gordonii	-0.0823526	0.521097	0.699875
Christensenella sp. Marseille-P3954	Streptococcus gordonii	-0.250148	0.0480095	0.13802
Alistipes sp. dk3624	Streptococcus gordonii	-0.142329	0.265814	0.44999
Anaerotruncus sp.	Streptococcus gordonii	-0.144983	0.256909	0.44006
Ruminococcus bovis	Streptococcus gordonii	-0.107494	0.401721	0.585411
Comamonas kerstersii	Streptococcus gordonii	-0.166367	0.192521	0.35683
Faecalibacterium sp. I4384	Streptococcus gordonii	-0.194551	0.126534	0.276767
Vescimonas fastidiosa	Streptococcus gordonii	-0.27301	0.0303978	0.100819
Ruminococcus sp.	Streptococcus gordonii	-0.154515	0.226608	0.40157
Faecalibacterium sp. I3389	Streptococcus gordonii	-0.0775197	0.545922	0.719812
Alistipes senegalensis	Streptococcus gordonii	-0.364888	0.00327874	0.0202046
Eubacterium limosum	Streptococcus gordonii	-0.22465	0.0767107	0.194673
Anaerotruncus colihominis	Streptococcus gordonii	-0.214049	0.0920803	0.21653
Gordonibacter urolithinfaciens	Streptococcus gordonii	-0.123808	0.333673	0.517212
Ruminococcus bicirculans	Streptococcus gordonii	-0.136008	0.287846	0.468856
Bacteroides sp. M10	Streptococcus gordonii	-0.0334819	0.794474	0.87864
Ruminococcus champanellensis	Streptococcus gordonii	-0.253386	0.0450977	0.132505
Bifidobacterium pullorum	Streptococcus gordonii	-0.339227	0.00653275	0.0346236
Faecalibacterium sp. I4179	Streptococcus gordonii	-0.227052	0.0735288	0.187983
Dysosmobacter sp. Marseille-Q4140	Streptococcus gordonii	-0.279583	0.0264771	0.0916719
Bifidobacterium breve	Streptococcus gordonii	-0.173573	0.173685	0.33562
Lachnoclostridium phocaeense	Streptococcus gordonii	0.0646408	0.614737	0.757246
Phocaeicola vulgatus	Streptococcus gordonii	0.200662	0.11482	0.255608
Escherichia coli	Streptococcus gordonii	0.256482	0.0424507	0.126175
Bacteroides caccae	Streptococcus gordonii	0.0205881	0.872757	0.923683
Lactobacillus acidophilus	Streptococcus gordonii	0.0250751	0.845336	0.909028
Paraprevotella xylaniphila	Streptococcus gordonii	-0.0551917	0.667468	0.797028
Haemophilus influenzae	Streptococcus gordonii	0.274011	0.0297712	0.0998168
Streptococcus mitis	Streptococcus gordonii	0.62351	4.81e-08	1.89e-06
Megasphaera stantonii	Streptococcus gordonii	0.0632214	0.622543	0.763403
Streptococcus mutans	Streptococcus gordonii	0.308696	0.0138328	0.0577793
Abiotrophia defectiva	Streptococcus gordonii	0.45284	0.000194133	0.00221087
Phocaeicola coprophilus	Streptococcus gordonii	-0.0927927	0.469475	0.652154
Streptococcus cristatus	Streptococcus gordonii	0.65136	7.44e-09	4.88e-07
Phocaeicola massiliensis	Streptococcus gordonii	0.15772	0.217002	0.388855
Bifidobacterium longum	Morganella morganii	0.0923884	0.471421	0.65354
Coprococcus sp. ART55/1	Morganella morganii	-0.487945	4.98e-05	0.000738083
Dysosmobacter welbionis	Morganella morganii	-0.360209	0.00373349	0.0225647
Bacteroides fragilis	Morganella morganii	0.0140715	0.912839	0.95007
Ligilactobacillus ruminis	Morganella morganii	-0.111247	0.385389	0.56693
Bifidobacterium dentium	Morganella morganii	-0.147997	0.247047	0.428754
Oscillibacter sp. PEA192	Morganella morganii	-0.364827	0.00328434	0.0202046
Vescimonas coprocola	Morganella morganii	-0.275046	0.0291344	0.0988847
Simiaoa sunii	Morganella morganii	-0.361621	0.00359065	0.021797
Ruminococcus gauvreauii	Morganella morganii	-0.298422	0.0175193	0.0680046
Clostridium sp. M62/1	Morganella morganii	-0.252771	0.0456389	0.133111
Christensenella sp. Marseille-P3954	Morganella morganii	-0.18151	0.154533	0.312238
Alistipes sp. dk3624	Morganella morganii	-0.303298	0.0156764	0.0633493
Anaerotruncus sp.	Morganella morganii	-0.244999	0.0529558	0.148621
Ruminococcus bovis	Morganella morganii	-0.255713	0.0430953	0.127163
Comamonas kerstersii	Morganella morganii	-0.102137	0.425719	0.606284
Faecalibacterium sp. I4384	Morganella morganii	-0.194722	0.126194	0.276463
Vescimonas fastidiosa	Morganella morganii	-0.283821	0.0241823	0.0861066
Ruminococcus sp.	Morganella morganii	-0.433738	0.000383427	0.00366919
Faecalibacterium sp. I3389	Morganella morganii	-0.215501	0.0898435	0.21296
Alistipes senegalensis	Morganella morganii	-0.268285	0.0335073	0.10786
Eubacterium limosum	Morganella morganii	-0.112712	0.37912	0.56175
Anaerotruncus colihominis	Morganella morganii	-0.257498	0.0416106	0.124381
Gordonibacter urolithinfaciens	Morganella morganii	-0.301079	0.0164935	0.0659555
Ruminococcus bicirculans	Morganella morganii	-0.125297	0.327846	0.512213
Bacteroides sp. M10	Morganella morganii	0.258978	0.0404109	0.122704
Ruminococcus champanellensis	Morganella morganii	-0.224944	0.0763153	0.194027
Bifidobacterium pullorum	Morganella morganii	0.0762984	0.552284	0.722956
Faecalibacterium sp. I4179	Morganella morganii	-0.318365	0.0109943	0.0505003
Dysosmobacter sp. Marseille-Q4140	Morganella morganii	-0.140308	0.272732	0.454446
Bifidobacterium breve	Morganella morganii	0.0571706	0.65628	0.787079
Lachnoclostridium phocaeense	Morganella morganii	-0.147793	0.247704	0.429354
Phocaeicola vulgatus	Morganella morganii	0.117869	0.357554	0.540844
Escherichia coli	Morganella morganii	0.3532	0.0045193	0.0259483
Bacteroides caccae	Morganella morganii	0.0895632	0.485142	0.669196
Lactobacillus acidophilus	Morganella morganii	0.0125129	0.922462	0.956473
Paraprevotella xylaniphila	Morganella morganii	-0.0212974	0.868411	0.923203
Haemophilus influenzae	Morganella morganii	0.22727	0.0732449	0.187672
Streptococcus mitis	Morganella morganii	0.0717705	0.576179	0.742032
Megasphaera stantonii	Morganella morganii	0.204395	0.108084	0.244164
Streptococcus mutans	Morganella morganii	0.0220007	0.864107	0.9202
Abiotrophia defectiva	Morganella morganii	0.215435	0.0899439	0.21296
Phocaeicola coprophilus	Morganella morganii	0.18357	0.149829	0.306431
Streptococcus cristatus	Morganella morganii	0.0697269	0.587117	0.749811
Phocaeicola massiliensis	Morganella morganii	0.136523	0.286007	0.46655
Streptococcus gordonii	Morganella morganii	0.00932618	0.942169	0.968165
Bifidobacterium longum	Streptococcus anginosus	0.111819	0.382935	0.564369
Coprococcus sp. ART55/1	Streptococcus anginosus	-0.262772	0.0374672	0.116809
Dysosmobacter welbionis	Streptococcus anginosus	-0.135076	0.291191	0.471517
Bacteroides fragilis	Streptococcus anginosus	-0.0358714	0.780162	0.867686
Ligilactobacillus ruminis	Streptococcus anginosus	-0.2424	0.055605	0.154483
Bifidobacterium dentium	Streptococcus anginosus	0.124012	0.332872	0.517133
Oscillibacter sp. PEA192	Streptococcus anginosus	-0.0871504	0.497026	0.679466
Vescimonas coprocola	Streptococcus anginosus	-0.0796462	0.534929	0.713584
Simiaoa sunii	Streptococcus anginosus	-0.134544	0.293113	0.473517
Ruminococcus gauvreauii	Streptococcus anginosus	0.00902162	0.944055	0.968941
Clostridium sp. M62/1	Streptococcus anginosus	-0.0614976	0.63208	0.766785
Christensenella sp. Marseille-P3954	Streptococcus anginosus	-0.193878	0.127876	0.277938
Alistipes sp. dk3624	Streptococcus anginosus	0.0206234	0.872541	0.923683
Anaerotruncus sp.	Streptococcus anginosus	-0.0699838	0.585737	0.748743
Ruminococcus bovis	Streptococcus anginosus	0.0490623	0.702571	0.814886
Comamonas kerstersii	Streptococcus anginosus	-0.168301	0.187328	0.352167
Faecalibacterium sp. I4384	Streptococcus anginosus	-0.107589	0.401301	0.585411
Vescimonas fastidiosa	Streptococcus anginosus	-0.0620298	0.629129	0.766785
Ruminococcus sp.	Streptococcus anginosus	-0.0493122	0.701127	0.814886
Faecalibacterium sp. I3389	Streptococcus anginosus	-0.189842	0.136162	0.288221
Alistipes senegalensis	Streptococcus anginosus	-0.175993	0.167672	0.328666
Eubacterium limosum	Streptococcus anginosus	0.0309508	0.809708	0.883603
Anaerotruncus colihominis	Streptococcus anginosus	-0.238326	0.0599747	0.162368
Gordonibacter urolithinfaciens	Streptococcus anginosus	-0.0114463	0.929054	0.960417
Ruminococcus bicirculans	Streptococcus anginosus	-0.21689	0.0877431	0.211381
Bacteroides sp. M10	Streptococcus anginosus	-0.0521392	0.684867	0.808694
Ruminococcus champanellensis	Streptococcus anginosus	-0.151714	0.235243	0.411376
Bifidobacterium pullorum	Streptococcus anginosus	-0.215978	0.0891165	0.212829
Faecalibacterium sp. I4179	Streptococcus anginosus	-0.0700405	0.585432	0.748743
Dysosmobacter sp. Marseille-Q4140	Streptococcus anginosus	-0.0784753	0.540969	0.717965
Bifidobacterium breve	Streptococcus anginosus	-0.0212117	0.868937	0.923203
Lachnoclostridium phocaeense	Streptococcus anginosus	0.121387	0.343285	0.523282
Phocaeicola vulgatus	Streptococcus anginosus	0.068922	0.59145	0.752556
Escherichia coli	Streptococcus anginosus	0.0183348	0.886585	0.931419
Bacteroides caccae	Streptococcus anginosus	0.0621096	0.628687	0.766785
Lactobacillus acidophilus	Streptococcus anginosus	0.0148453	0.908066	0.947966
Paraprevotella xylaniphila	Streptococcus anginosus	0.065569	0.609655	0.756136
Haemophilus influenzae	Streptococcus anginosus	0.0800376	0.532917	0.711589
Streptococcus mitis	Streptococcus anginosus	0.426514	0.000490939	0.00451433
Megasphaera stantonii	Streptococcus anginosus	0.0861008	0.502242	0.685237
Streptococcus mutans	Streptococcus anginosus	0.233516	0.0654878	0.174496
Abiotrophia defectiva	Streptococcus anginosus	0.050179	0.696127	0.814692
Phocaeicola coprophilus	Streptococcus anginosus	-0.274427	0.0295138	0.0994953
Streptococcus cristatus	Streptococcus anginosus	0.446993	0.000240123	0.00256504
Phocaeicola massiliensis	Streptococcus anginosus	0.0939968	0.463704	0.645439
Streptococcus gordonii	Streptococcus anginosus	0.475575	8.18e-05	0.00108447
Morganella morganii	Streptococcus anginosus	-0.10829	0.398221	0.581917
Bifidobacterium longum	Streptococcus oralis	0.111822	0.382919	0.564369
Coprococcus sp. ART55/1	Streptococcus oralis	-0.374038	0.00252921	0.0165964
Dysosmobacter welbionis	Streptococcus oralis	-0.390841	0.00153974	0.0112263
Bacteroides fragilis	Streptococcus oralis	0.091063	0.477833	0.660435
Ligilactobacillus ruminis	Streptococcus oralis	-0.236597	0.0619118	0.16663
Bifidobacterium dentium	Streptococcus oralis	0.00385863	0.976056	0.982469
Oscillibacter sp. PEA192	Streptococcus oralis	-0.440898	0.000298484	0.00299344
Vescimonas coprocola	Streptococcus oralis	-0.474489	8.54e-05	0.00112061
Simiaoa sunii	Streptococcus oralis	-0.460364	0.000146828	0.00177481
Ruminococcus gauvreauii	Streptococcus oralis	-0.22725	0.0732711	0.187672
Clostridium sp. M62/1	Streptococcus oralis	-0.170953	0.180371	0.342442
Christensenella sp. Marseille-P3954	Streptococcus oralis	-0.274327	0.0295754	0.0994953
Alistipes sp. dk3624	Streptococcus oralis	-0.251503	0.0467728	0.135121
Anaerotruncus sp.	Streptococcus oralis	-0.190414	0.134964	0.286565
Ruminococcus bovis	Streptococcus oralis	-0.117701	0.358245	0.541295
Comamonas kerstersii	Streptococcus oralis	-0.171923	0.177874	0.339842
Faecalibacterium sp. I4384	Streptococcus oralis	-0.308198	0.0139946	0.0580862
Vescimonas fastidiosa	Streptococcus oralis	-0.396111	0.00131074	0.00990335
Ruminococcus sp.	Streptococcus oralis	-0.437138	0.000340674	0.00332943
Faecalibacterium sp. I3389	Streptococcus oralis	-0.203276	0.110071	0.247436
Alistipes senegalensis	Streptococcus oralis	-0.492327	4.16e-05	0.000636792
Eubacterium limosum	Streptococcus oralis	-0.0612533	0.633437	0.766785
Anaerotruncus colihominis	Streptococcus oralis	-0.356909	0.00408693	0.0240675
Gordonibacter urolithinfaciens	Streptococcus oralis	-0.238864	0.0593829	0.161575
Ruminococcus bicirculans	Streptococcus oralis	-0.328869	0.00849615	0.0416644
Bacteroides sp. M10	Streptococcus oralis	-0.0647324	0.614235	0.757246
Ruminococcus champanellensis	Streptococcus oralis	-0.338873	0.00659266	0.0348072
Bifidobacterium pullorum	Streptococcus oralis	-0.170651	0.181155	0.342901
Faecalibacterium sp. I4179	Streptococcus oralis	-0.426486	0.0004914	0.00451433
Dysosmobacter sp. Marseille-Q4140	Streptococcus oralis	-0.294387	0.019181	0.0732173
Bifidobacterium breve	Streptococcus oralis	-0.135844	0.288433	0.469258
Lachnoclostridium phocaeense	Streptococcus oralis	-0.152501	0.232793	0.408743
Phocaeicola vulgatus	Streptococcus oralis	0.125678	0.326365	0.510478
Escherichia coli	Streptococcus oralis	0.410869	0.000823145	0.00687451
Bacteroides caccae	Streptococcus oralis	-0.0654736	0.610176	0.756136
Lactobacillus acidophilus	Streptococcus oralis	-0.079155	0.537458	0.715573
Paraprevotella xylaniphila	Streptococcus oralis	0.0421529	0.742893	0.844617
Haemophilus influenzae	Streptococcus oralis	0.342732	0.00596515	0.0326189
Streptococcus mitis	Streptococcus oralis	0.70002	1.72e-10	2.16e-08
Megasphaera stantonii	Streptococcus oralis	0.138341	0.279578	0.460835
Streptococcus mutans	Streptococcus oralis	0.296609	0.0182502	0.0706428
Abiotrophia defectiva	Streptococcus oralis	0.340866	0.00626163	0.033574
Phocaeicola coprophilus	Streptococcus oralis	-0.102224	0.42532	0.606284
Streptococcus cristatus	Streptococcus oralis	0.627513	3.72e-08	1.6e-06
Phocaeicola massiliensis	Streptococcus oralis	0.152047	0.234203	0.410599
Streptococcus gordonii	Streptococcus oralis	0.719451	3.08e-11	4.71e-09
Morganella morganii	Streptococcus oralis	0.231463	0.0679614	0.178382
Streptococcus anginosus	Streptococcus oralis	0.465056	0.000122956	0.00152643
Bifidobacterium longum	Corynebacterium argentoratense	-0.258302	0.0409554	0.123224
Coprococcus sp. ART55/1	Corynebacterium argentoratense	-0.137717	0.281772	0.461482
Dysosmobacter welbionis	Corynebacterium argentoratense	-0.031618	0.805685	0.882539
Bacteroides fragilis	Corynebacterium argentoratense	0.160656	0.208457	0.376479
Ligilactobacillus ruminis	Corynebacterium argentoratense	0.124382	0.331417	0.516621
Bifidobacterium dentium	Corynebacterium argentoratense	-0.0117068	0.927443	0.959472
Oscillibacter sp. PEA192	Corynebacterium argentoratense	-0.00935713	0.941978	0.968165
Vescimonas coprocola	Corynebacterium argentoratense	-0.101268	0.429686	0.61105
Simiaoa sunii	Corynebacterium argentoratense	0.0445973	0.728543	0.833831
Ruminococcus gauvreauii	Corynebacterium argentoratense	-0.166653	0.191746	0.356515
Clostridium sp. M62/1	Corynebacterium argentoratense	-0.0685183	0.593629	0.753242
Christensenella sp. Marseille-P3954	Corynebacterium argentoratense	0.0511374	0.690613	0.812297
Alistipes sp. dk3624	Corynebacterium argentoratense	-0.252114	0.0462233	0.133814
Anaerotruncus sp.	Corynebacterium argentoratense	-0.104102	0.416822	0.598937
Ruminococcus bovis	Corynebacterium argentoratense	-0.157085	0.218883	0.391206
Comamonas kerstersii	Corynebacterium argentoratense	0.0554717	0.66588	0.796513
Faecalibacterium sp. I4384	Corynebacterium argentoratense	-0.112287	0.380934	0.562963
Vescimonas fastidiosa	Corynebacterium argentoratense	-0.0784036	0.541339	0.717965
Ruminococcus sp.	Corynebacterium argentoratense	-0.0521458	0.684829	0.808694
Faecalibacterium sp. I3389	Corynebacterium argentoratense	-0.122624	0.338353	0.520951
Alistipes senegalensis	Corynebacterium argentoratense	0.179146	0.160067	0.319329
Eubacterium limosum	Corynebacterium argentoratense	-0.103912	0.41768	0.599544
Anaerotruncus colihominis	Corynebacterium argentoratense	-0.0207517	0.871754	0.923683
Gordonibacter urolithinfaciens	Corynebacterium argentoratense	-0.164335	0.198088	0.365904
Ruminococcus bicirculans	Corynebacterium argentoratense	-0.00502861	0.968799	0.978743
Bacteroides sp. M10	Corynebacterium argentoratense	0.0724727	0.572442	0.73967
Ruminococcus champanellensis	Corynebacterium argentoratense	-0.132059	0.302202	0.481427
Bifidobacterium pullorum	Corynebacterium argentoratense	-0.248652	0.0494056	0.140663
Faecalibacterium sp. I4179	Corynebacterium argentoratense	-0.0435413	0.734731	0.838553
Dysosmobacter sp. Marseille-Q4140	Corynebacterium argentoratense	0.0540298	0.67407	0.802632
Bifidobacterium breve	Corynebacterium argentoratense	-0.285014	0.0235674	0.0847933
Lachnoclostridium phocaeense	Corynebacterium argentoratense	0.00664062	0.958805	0.975558
Phocaeicola vulgatus	Corynebacterium argentoratense	0.179219	0.159893	0.319329
Escherichia coli	Corynebacterium argentoratense	-0.106249	0.407226	0.590071
Bacteroides caccae	Corynebacterium argentoratense	0.307276	0.0142987	0.0588964
Lactobacillus acidophilus	Corynebacterium argentoratense	-0.0794149	0.536119	0.71448
Paraprevotella xylaniphila	Corynebacterium argentoratense	0.0847423	0.509035	0.691083
Haemophilus influenzae	Corynebacterium argentoratense	-0.0349577	0.785626	0.872355
Streptococcus mitis	Corynebacterium argentoratense	0.114233	0.372683	0.55502
Megasphaera stantonii	Corynebacterium argentoratense	0.205662	0.105869	0.240457
Streptococcus mutans	Corynebacterium argentoratense	0.14534	0.255729	0.44006
Abiotrophia defectiva	Corynebacterium argentoratense	0.154443	0.226826	0.40157
Phocaeicola coprophilus	Corynebacterium argentoratense	0.0325239	0.800231	0.881469
Streptococcus cristatus	Corynebacterium argentoratense	0.152835	0.231761	0.408743
Phocaeicola massiliensis	Corynebacterium argentoratense	-0.0875445	0.495075	0.678144
Streptococcus gordonii	Corynebacterium argentoratense	0.0379105	0.768005	0.860819
Morganella morganii	Corynebacterium argentoratense	0.0245972	0.848249	0.90964
Streptococcus anginosus	Corynebacterium argentoratense	0.258564	0.0407435	0.123124
Streptococcus oralis	Corynebacterium argentoratense	0.0478575	0.709547	0.816981
Bifidobacterium longum	Sutterella megalosphaeroides	-0.318436	0.0109753	0.0505003
Coprococcus sp. ART55/1	Sutterella megalosphaeroides	-0.190494	0.134796	0.286565
Dysosmobacter welbionis	Sutterella megalosphaeroides	-0.0534517	0.677365	0.804663
Bacteroides fragilis	Sutterella megalosphaeroides	-0.154382	0.227012	0.40157
Ligilactobacillus ruminis	Sutterella megalosphaeroides	-0.0494199	0.700505	0.814886
Bifidobacterium dentium	Sutterella megalosphaeroides	-0.18627	0.143825	0.29848
Oscillibacter sp. PEA192	Sutterella megalosphaeroides	-0.122175	0.340135	0.52181
Vescimonas coprocola	Sutterella megalosphaeroides	0.0246726	0.847789	0.90964
Simiaoa sunii	Sutterella megalosphaeroides	-0.174643	0.171008	0.331899
Ruminococcus gauvreauii	Sutterella megalosphaeroides	-0.0954961	0.456573	0.637444
Clostridium sp. M62/1	Sutterella megalosphaeroides	-0.0644136	0.615984	0.75788
Christensenella sp. Marseille-P3954	Sutterella megalosphaeroides	0.0366056	0.775778	0.865605
Alistipes sp. dk3624	Sutterella megalosphaeroides	-0.0485647	0.70545	0.814886
Anaerotruncus sp.	Sutterella megalosphaeroides	-0.205173	0.10672	0.241875
Ruminococcus bovis	Sutterella megalosphaeroides	-0.181144	0.155381	0.313491
Comamonas kerstersii	Sutterella megalosphaeroides	-0.159904	0.210622	0.379395
Faecalibacterium sp. I4384	Sutterella megalosphaeroides	-0.0803313	0.531411	0.710266
Vescimonas fastidiosa	Sutterella megalosphaeroides	-0.13463	0.292801	0.473517
Ruminococcus sp.	Sutterella megalosphaeroides	-0.216295	0.0886379	0.212054
Faecalibacterium sp. I3389	Sutterella megalosphaeroides	-0.0298311	0.81647	0.889404
Alistipes senegalensis	Sutterella megalosphaeroides	-0.137856	0.281283	0.461437
Eubacterium limosum	Sutterella megalosphaeroides	-0.107339	0.4024	0.585541
Anaerotruncus colihominis	Sutterella megalosphaeroides	0.01086	0.932679	0.96272
Gordonibacter urolithinfaciens	Sutterella megalosphaeroides	-0.0856133	0.504674	0.687194
Ruminococcus bicirculans	Sutterella megalosphaeroides	-0.184822	0.147023	0.303368
Bacteroides sp. M10	Sutterella megalosphaeroides	0.217784	0.0864111	0.209218
Ruminococcus champanellensis	Sutterella megalosphaeroides	-0.228661	0.0714572	0.185413
Bifidobacterium pullorum	Sutterella megalosphaeroides	0.00328385	0.979622	0.984176
Faecalibacterium sp. I4179	Sutterella megalosphaeroides	-0.246661	0.051315	0.144902
Dysosmobacter sp. Marseille-Q4140	Sutterella megalosphaeroides	0.0517548	0.687069	0.809262
Bifidobacterium breve	Sutterella megalosphaeroides	-0.291276	0.0205527	0.0771476
Lachnoclostridium phocaeense	Sutterella megalosphaeroides	-0.125859	0.325663	0.510404
Phocaeicola vulgatus	Sutterella megalosphaeroides	0.180921	0.155898	0.314076
Escherichia coli	Sutterella megalosphaeroides	0.0273198	0.831685	0.898167
Bacteroides caccae	Sutterella megalosphaeroides	0.161102	0.20718	0.376
Lactobacillus acidophilus	Sutterella megalosphaeroides	0.0973558	0.447811	0.628395
Paraprevotella xylaniphila	Sutterella megalosphaeroides	0.0493792	0.70074	0.814886
Haemophilus influenzae	Sutterella megalosphaeroides	0.21377	0.0925155	0.217183
Streptococcus mitis	Sutterella megalosphaeroides	0.24129	0.0567694	0.156144
Megasphaera stantonii	Sutterella megalosphaeroides	0.640462	1.58e-08	8.63e-07
Streptococcus mutans	Sutterella megalosphaeroides	-0.06906	0.590706	0.752304
Abiotrophia defectiva	Sutterella megalosphaeroides	0.250075	0.0480768	0.13802
Phocaeicola coprophilus	Sutterella megalosphaeroides	0.0829784	0.517924	0.697975
Streptococcus cristatus	Sutterella megalosphaeroides	0.122125	0.340336	0.52181
Phocaeicola massiliensis	Sutterella megalosphaeroides	-0.218467	0.0854045	0.207928
Streptococcus gordonii	Sutterella megalosphaeroides	0.179553	0.159104	0.318979
Morganella morganii	Sutterella megalosphaeroides	0.13945	0.275703	0.457849
Streptococcus anginosus	Sutterella megalosphaeroides	0.0690833	0.590581	0.752304
Streptococcus oralis	Sutterella megalosphaeroides	0.169324	0.184622	0.348983
Corynebacterium argentoratense	Sutterella megalosphaeroides	0.21452	0.0913504	0.215549
Bifidobacterium longum	Phocaeicola salanitronis	-0.45642	0.000170115	0.00203842
Coprococcus sp. ART55/1	Phocaeicola salanitronis	0.0347588	0.786817	0.872974
Dysosmobacter welbionis	Phocaeicola salanitronis	0.0505773	0.693833	0.813704
Bacteroides fragilis	Phocaeicola salanitronis	-0.0655561	0.609726	0.756136
Ligilactobacillus ruminis	Phocaeicola salanitronis	0.0367584	0.774867	0.865289
Bifidobacterium dentium	Phocaeicola salanitronis	-0.45581	0.000174005	0.00206706
Oscillibacter sp. PEA192	Phocaeicola salanitronis	0.113709	0.374893	0.556683
Vescimonas coprocola	Phocaeicola salanitronis	0.20663	0.104201	0.23852
Simiaoa sunii	Phocaeicola salanitronis	0.0362467	0.77792	0.866592
Ruminococcus gauvreauii	Phocaeicola salanitronis	-0.383213	0.00193509	0.0137451
Clostridium sp. M62/1	Phocaeicola salanitronis	-0.0196356	0.878598	0.926326
Christensenella sp. Marseille-P3954	Phocaeicola salanitronis	-0.00213338	0.98676	0.988195
Alistipes sp. dk3624	Phocaeicola salanitronis	0.0739336	0.564705	0.732044
Anaerotruncus sp.	Phocaeicola salanitronis	-0.0809058	0.528469	0.707707
Ruminococcus bovis	Phocaeicola salanitronis	-0.0606413	0.63684	0.769794
Comamonas kerstersii	Phocaeicola salanitronis	-0.121904	0.341216	0.52186
Faecalibacterium sp. I4384	Phocaeicola salanitronis	0.0648367	0.613663	0.757246
Vescimonas fastidiosa	Phocaeicola salanitronis	0.0971939	0.44857	0.62882
Ruminococcus sp.	Phocaeicola salanitronis	-0.0165398	0.897626	0.94063
Faecalibacterium sp. I3389	Phocaeicola salanitronis	-0.0032406	0.97989	0.984176
Alistipes senegalensis	Phocaeicola salanitronis	0.197919	0.11997	0.265359
Eubacterium limosum	Phocaeicola salanitronis	-0.196689	0.122336	0.269725
Anaerotruncus colihominis	Phocaeicola salanitronis	0.0203557	0.874181	0.923683
Gordonibacter urolithinfaciens	Phocaeicola salanitronis	-0.285591	0.0232745	0.083991
Ruminococcus bicirculans	Phocaeicola salanitronis	-0.122064	0.34058	0.52181
Bacteroides sp. M10	Phocaeicola salanitronis	0.181898	0.15364	0.311347
Ruminococcus champanellensis	Phocaeicola salanitronis	-0.0154794	0.904157	0.944923
Bifidobacterium pullorum	Phocaeicola salanitronis	-0.139488	0.275573	0.457849
Faecalibacterium sp. I4179	Phocaeicola salanitronis	0.0295018	0.818462	0.890869
Dysosmobacter sp. Marseille-Q4140	Phocaeicola salanitronis	-0.0657241	0.608808	0.756136
Bifidobacterium breve	Phocaeicola salanitronis	-0.409975	0.000847181	0.00702345
Lachnoclostridium phocaeense	Phocaeicola salanitronis	-0.2225	0.0796509	0.198479
Phocaeicola vulgatus	Phocaeicola salanitronis	0.310905	0.0131339	0.0562066
Escherichia coli	Phocaeicola salanitronis	0.0700689	0.58528	0.748743
Bacteroides caccae	Phocaeicola salanitronis	0.441921	0.000287859	0.00291669
Lactobacillus acidophilus	Phocaeicola salanitronis	0.241489	0.0565596	0.156087
Paraprevotella xylaniphila	Phocaeicola salanitronis	0.396001	0.00131518	0.00990335
Haemophilus influenzae	Phocaeicola salanitronis	0.00381738	0.976312	0.982469
Streptococcus mitis	Phocaeicola salanitronis	0.0687995	0.592111	0.752702
Megasphaera stantonii	Phocaeicola salanitronis	0.192747	0.130158	0.281567
Streptococcus mutans	Phocaeicola salanitronis	-0.0657128	0.608869	0.756136
Abiotrophia defectiva	Phocaeicola salanitronis	0.118517	0.3549	0.537436
Phocaeicola coprophilus	Phocaeicola salanitronis	0.471752	9.5e-05	0.00121235
Streptococcus cristatus	Phocaeicola salanitronis	-0.0238996	0.852504	0.912782
Phocaeicola massiliensis	Phocaeicola salanitronis	-0.0782999	0.541876	0.717986
Streptococcus gordonii	Phocaeicola salanitronis	-0.0957995	0.455137	0.63673
Morganella morganii	Phocaeicola salanitronis	0.103348	0.420221	0.601939
Streptococcus anginosus	Phocaeicola salanitronis	-0.00822373	0.948996	0.97228
Streptococcus oralis	Phocaeicola salanitronis	-0.0657377	0.608734	0.756136
Corynebacterium argentoratense	Phocaeicola salanitronis	0.0683001	0.594808	0.753351
Sutterella megalosphaeroides	Phocaeicola salanitronis	0.335412	0.00720402	0.0370416
Bifidobacterium longum	Streptococcus sp. ZB199	0.116747	0.36218	0.544851
Coprococcus sp. ART55/1	Streptococcus sp. ZB199	-0.231004	0.0685246	0.179519
Dysosmobacter welbionis	Streptococcus sp. ZB199	-0.310363	0.0133024	0.0564022
Bacteroides fragilis	Streptococcus sp. ZB199	0.132971	0.298847	0.477739
Ligilactobacillus ruminis	Streptococcus sp. ZB199	-0.306575	0.0145338	0.0594289
Bifidobacterium dentium	Streptococcus sp. ZB199	0.100601	0.432745	0.613501
Oscillibacter sp. PEA192	Streptococcus sp. ZB199	-0.308536	0.0138845	0.0578033
Vescimonas coprocola	Streptococcus sp. ZB199	-0.346612	0.00538762	0.029936
Simiaoa sunii	Streptococcus sp. ZB199	-0.373404	0.00257574	0.0167423
Ruminococcus gauvreauii	Streptococcus sp. ZB199	-0.233023	0.0660748	0.175098
Clostridium sp. M62/1	Streptococcus sp. ZB199	-0.0716584	0.576776	0.742108
Christensenella sp. Marseille-P3954	Streptococcus sp. ZB199	-0.163919	0.199242	0.367053
Alistipes sp. dk3624	Streptococcus sp. ZB199	-0.130625	0.307529	0.486539
Anaerotruncus sp.	Streptococcus sp. ZB199	-0.0672113	0.600708	0.754693
Ruminococcus bovis	Streptococcus sp. ZB199	-0.0815271	0.525297	0.704143
Comamonas kerstersii	Streptococcus sp. ZB199	-0.220659	0.0822382	0.203821
Faecalibacterium sp. I4384	Streptococcus sp. ZB199	-0.345061	0.00561232	0.0309351
Vescimonas fastidiosa	Streptococcus sp. ZB199	-0.280831	0.025783	0.0897197
Ruminococcus sp.	Streptococcus sp. ZB199	-0.314626	0.0120257	0.0537481
Faecalibacterium sp. I3389	Streptococcus sp. ZB199	-0.258336	0.040928	0.123224
Alistipes senegalensis	Streptococcus sp. ZB199	-0.319751	0.010632	0.049447
Eubacterium limosum	Streptococcus sp. ZB199	-0.126636	0.322663	0.506412
Anaerotruncus colihominis	Streptococcus sp. ZB199	-0.216432	0.0884305	0.212054
Gordonibacter urolithinfaciens	Streptococcus sp. ZB199	-0.0724178	0.572734	0.73967
Ruminococcus bicirculans	Streptococcus sp. ZB199	-0.27295	0.030436	0.100819
Bacteroides sp. M10	Streptococcus sp. ZB199	-0.0614367	0.632418	0.766785
Ruminococcus champanellensis	Streptococcus sp. ZB199	-0.203358	0.109924	0.247436
Bifidobacterium pullorum	Streptococcus sp. ZB199	-0.241417	0.0566353	0.156087
Faecalibacterium sp. I4179	Streptococcus sp. ZB199	-0.372495	0.00264377	0.0171039
Dysosmobacter sp. Marseille-Q4140	Streptococcus sp. ZB199	-0.253002	0.0454347	0.133111
Bifidobacterium breve	Streptococcus sp. ZB199	0.0386724	0.763477	0.859535
Lachnoclostridium phocaeense	Streptococcus sp. ZB199	0.0236436	0.854066	0.913036
Phocaeicola vulgatus	Streptococcus sp. ZB199	0.0625468	0.626268	0.766785
Escherichia coli	Streptococcus sp. ZB199	0.283103	0.0245589	0.0869977
Bacteroides caccae	Streptococcus sp. ZB199	-0.190011	0.135807	0.28791
Lactobacillus acidophilus	Streptococcus sp. ZB199	0.154467	0.226755	0.40157
Paraprevotella xylaniphila	Streptococcus sp. ZB199	0.139144	0.27677	0.457849
Haemophilus influenzae	Streptococcus sp. ZB199	0.13919	0.276609	0.457849
Streptococcus mitis	Streptococcus sp. ZB199	0.50604	2.33e-05	0.000395832
Megasphaera stantonii	Streptococcus sp. ZB199	-0.0285327	0.824328	0.893725
Streptococcus mutans	Streptococcus sp. ZB199	0.388936	0.00163104	0.0118293
Abiotrophia defectiva	Streptococcus sp. ZB199	0.0986211	0.441903	0.623278
Phocaeicola coprophilus	Streptococcus sp. ZB199	-0.0497689	0.698491	0.814886
Streptococcus cristatus	Streptococcus sp. ZB199	0.323961	0.00959389	0.0457453
Phocaeicola massiliensis	Streptococcus sp. ZB199	0.128445	0.31574	0.498384
Streptococcus gordonii	Streptococcus sp. ZB199	0.525574	9.73e-06	0.000183701
Morganella morganii	Streptococcus sp. ZB199	0.106438	0.406387	0.590071
Streptococcus anginosus	Streptococcus sp. ZB199	0.375246	0.00244272	0.016183
Streptococcus oralis	Streptococcus sp. ZB199	0.645108	1.15e-08	6.89e-07
Corynebacterium argentoratense	Streptococcus sp. ZB199	0.0495693	0.699643	0.814886
Sutterella megalosphaeroides	Streptococcus sp. ZB199	-0.10567	0.409799	0.591932
Phocaeicola salanitronis	Streptococcus sp. ZB199	-0.145087	0.256564	0.44006

## Sheet: Table S5
Table S5 Spearman’s correlation between microbial markers and clinical indexes
Indexes	Species	cor	P value	PFDR value
BMI	Bifidobacterium longum	-0.344454	0.0057	0.0623212
ALT	Bifidobacterium longum	-0.237416	0.061	0.168227
AST	Bifidobacterium longum	-0.155707	0.223	0.345174
Fasting plasma glucose	Bifidobacterium longum	-0.181397	0.155	0.287865
Triglycerides	Bifidobacterium longum	-0.435709	0.000358	0.0241541
Total cholesterol	Bifidobacterium longum	-0.139965	0.274	0.388617
HDL_C	Bifidobacterium longum	0.320225	0.0105	0.0759855
LDL_C	Bifidobacterium longum	-0.181425	0.155	0.287865
Uric acid	Bifidobacterium longum	-0.348779	0.00509	0.0602594
SBP	Bifidobacterium longum	-0.0866558	0.499	0.597765
DBP	Bifidobacterium longum	0.042107	0.743	0.816929
Fasting serum insulin	Bifidobacterium longum	-0.184048	0.149	0.280851
HOMA_IR	Bifidobacterium longum	-0.201839	0.113	0.239112
LPS	Bifidobacterium longum	-0.186623	0.143	0.272169
BMI	Coprococcus sp. ART55/1	-0.273459	0.0301	0.120787
ALT	Coprococcus sp. ART55/1	-0.288115	0.022	0.105464
AST	Coprococcus sp. ART55/1	-0.201867	0.113	0.239112
Fasting plasma glucose	Coprococcus sp. ART55/1	-0.1633	0.201	0.333595
Triglycerides	Coprococcus sp. ART55/1	-0.252773	0.0456	0.146968
Total cholesterol	Coprococcus sp. ART55/1	-0.273488	0.0301	0.120787
HDL_C	Coprococcus sp. ART55/1	0.25795	0.0412	0.141018
LDL_C	Coprococcus sp. ART55/1	-0.327736	0.00874	0.0741049
Uric acid	Coprococcus sp. ART55/1	-0.312299	0.0127	0.0792495
SBP	Coprococcus sp. ART55/1	-0.222262	0.08	0.194691
DBP	Coprococcus sp. ART55/1	-0.233645	0.0653	0.173495
Fasting serum insulin	Coprococcus sp. ART55/1	-0.378254	0.00224	0.0531068
HOMA_IR	Coprococcus sp. ART55/1	-0.35798	0.00397	0.0577462
LPS	Coprococcus sp. ART55/1	-0.260819	0.039	0.137196
BMI	Dysosmobacter welbionis	-0.22478	0.0765	0.189299
ALT	Dysosmobacter welbionis	-0.199179	0.118	0.244697
AST	Dysosmobacter welbionis	-0.0920034	0.473	0.576639
Fasting plasma glucose	Dysosmobacter welbionis	-0.0693711	0.589	0.682907
Triglycerides	Dysosmobacter welbionis	-0.194942	0.126	0.252031
Total cholesterol	Dysosmobacter welbionis	-0.0151702	0.906	0.929874
HDL_C	Dysosmobacter welbionis	0.354725	0.00434	0.0595924
LDL_C	Dysosmobacter welbionis	-0.12043	0.347	0.462424
Uric acid	Dysosmobacter welbionis	-0.209157	0.0999	0.221362
SBP	Dysosmobacter welbionis	-0.295057	0.0189	0.0986379
DBP	Dysosmobacter welbionis	-0.278872	0.0269	0.115416
Fasting serum insulin	Dysosmobacter welbionis	-0.369296	0.0029	0.0534223
HOMA_IR	Dysosmobacter welbionis	-0.322788	0.00987	0.0747594
LPS	Dysosmobacter welbionis	-0.00650481	0.96	0.974087
BMI	Bacteroides fragilis	0.300698	0.0166	0.092817
ALT	Bacteroides fragilis	0.29272	0.0199	0.0997996
AST	Bacteroides fragilis	0.233981	0.0649	0.173495
Fasting plasma glucose	Bacteroides fragilis	-0.00276044	0.983	0.988197
Triglycerides	Bacteroides fragilis	0.10106	0.431	0.536134
Total cholesterol	Bacteroides fragilis	0.033893	0.792	0.852926
HDL_C	Bacteroides fragilis	-0.343105	0.00591	0.0623212
LDL_C	Bacteroides fragilis	0.205838	0.106	0.229032
Uric acid	Bacteroides fragilis	0.148071	0.247	0.361206
SBP	Bacteroides fragilis	0.0154674	0.904	0.92928
DBP	Bacteroides fragilis	0.0455179	0.723	0.799681
Fasting serum insulin	Bacteroides fragilis	0.186064	0.144	0.273793
HOMA_IR	Bacteroides fragilis	0.160506	0.209	0.337678
LPS	Bacteroides fragilis	-0.024579	0.848	0.884142
BMI	Ligilactobacillus ruminis	-0.313916	0.0122	0.0792495
ALT	Ligilactobacillus ruminis	-0.278106	0.0273	0.115832
AST	Ligilactobacillus ruminis	-0.200142	0.116	0.242687
Fasting plasma glucose	Ligilactobacillus ruminis	-0.280418	0.026	0.114201
Triglycerides	Ligilactobacillus ruminis	-0.234535	0.0643	0.173495
Total cholesterol	Ligilactobacillus ruminis	-0.211689	0.0958	0.21608
HDL_C	Ligilactobacillus ruminis	0.238637	0.0596	0.166342
LDL_C	Ligilactobacillus ruminis	-0.226256	0.0746	0.18568
Uric acid	Ligilactobacillus ruminis	-0.178456	0.162	0.29481
SBP	Ligilactobacillus ruminis	-0.464355	0.000126	0.0141072
DBP	Ligilactobacillus ruminis	-0.451755	0.000202	0.0187361
Fasting serum insulin	Ligilactobacillus ruminis	-0.356154	0.00417	0.0584061
HOMA_IR	Ligilactobacillus ruminis	-0.368622	0.00295	0.0534223
LPS	Ligilactobacillus ruminis	-0.190653	0.134	0.263187
BMI	Bifidobacterium dentium	-0.288641	0.0218	0.104933
ALT	Bifidobacterium dentium	-0.258767	0.0406	0.1394
AST	Bifidobacterium dentium	-0.248542	0.0495	0.150557
Fasting plasma glucose	Bifidobacterium dentium	-0.0353891	0.783	0.849443
Triglycerides	Bifidobacterium dentium	-0.285703	0.0232	0.108761
Total cholesterol	Bifidobacterium dentium	-0.0406215	0.752	0.821695
HDL_C	Bifidobacterium dentium	0.337016	0.00691	0.0642935
LDL_C	Bifidobacterium dentium	-0.1023	0.425	0.530864
Uric acid	Bifidobacterium dentium	-0.180318	0.157	0.289167
SBP	Bifidobacterium dentium	-0.0468555	0.715	0.792243
DBP	Bifidobacterium dentium	-0.0687069	0.593	0.684918
Fasting serum insulin	Bifidobacterium dentium	-0.335953	0.00711	0.0642935
HOMA_IR	Bifidobacterium dentium	-0.318341	0.011	0.0777385
LPS	Bifidobacterium dentium	-0.0410343	0.749	0.82145
BMI	Oscillibacter sp. PEA192	-0.196745	0.122	0.251216
ALT	Oscillibacter sp. PEA192	-0.11956	0.351	0.465442
AST	Oscillibacter sp. PEA192	-0.064544	0.615	0.703434
Fasting plasma glucose	Oscillibacter sp. PEA192	-0.0640903	0.618	0.705197
Triglycerides	Oscillibacter sp. PEA192	-0.0489696	0.703	0.780454
Total cholesterol	Oscillibacter sp. PEA192	0.0897013	0.484	0.584512
HDL_C	Oscillibacter sp. PEA192	0.324714	0.00942	0.0747594
LDL_C	Oscillibacter sp. PEA192	-0.0243645	0.85	0.884226
Uric acid	Oscillibacter sp. PEA192	-0.168689	0.186	0.317788
SBP	Oscillibacter sp. PEA192	-0.156187	0.222	0.345174
DBP	Oscillibacter sp. PEA192	-0.234003	0.0649	0.173495
Fasting serum insulin	Oscillibacter sp. PEA192	-0.283561	0.0243	0.111382
HOMA_IR	Oscillibacter sp. PEA192	-0.243603	0.0544	0.156961
LPS	Oscillibacter sp. PEA192	0.00705687	0.956	0.973277
BMI	Vescimonas coprocola	-0.173007	0.175	0.307151
ALT	Vescimonas coprocola	-0.155877	0.222	0.345174
AST	Vescimonas coprocola	-0.136145	0.287	0.402298
Fasting plasma glucose	Vescimonas coprocola	-0.151512	0.236	0.356854
Triglycerides	Vescimonas coprocola	-0.114839	0.37	0.485034
Total cholesterol	Vescimonas coprocola	-0.0263319	0.838	0.878089
HDL_C	Vescimonas coprocola	0.245678	0.0523	0.155292
LDL_C	Vescimonas coprocola	-0.120166	0.348	0.463013
Uric acid	Vescimonas coprocola	-0.157648	0.217	0.345174
SBP	Vescimonas coprocola	-0.157844	0.217	0.345174
DBP	Vescimonas coprocola	-0.309185	0.0137	0.0831726
Fasting serum insulin	Vescimonas coprocola	-0.207738	0.102	0.22461
HOMA_IR	Vescimonas coprocola	-0.186933	0.142	0.271582
LPS	Vescimonas coprocola	-0.0277714	0.829	0.872449
BMI	Simiaoa sunii	-0.27648	0.0283	0.117417
ALT	Simiaoa sunii	-0.209164	0.0999	0.221362
AST	Simiaoa sunii	-0.118575	0.355	0.469091
Fasting plasma glucose	Simiaoa sunii	-0.0656745	0.609	0.699592
Triglycerides	Simiaoa sunii	-0.218659	0.0851	0.204408
Total cholesterol	Simiaoa sunii	-0.105208	0.412	0.52138
HDL_C	Simiaoa sunii	0.351892	0.00468	0.0597202
LDL_C	Simiaoa sunii	-0.230082	0.0697	0.178866
Uric acid	Simiaoa sunii	-0.320144	0.0105	0.0759855
SBP	Simiaoa sunii	-0.168196	0.188	0.318547
DBP	Simiaoa sunii	-0.282019	0.0251	0.113725
Fasting serum insulin	Simiaoa sunii	-0.409452	0.000862	0.042316
HOMA_IR	Simiaoa sunii	-0.372378	0.00265	0.0531068
LPS	Simiaoa sunii	0.0356444	0.782	0.849028
BMI	Ruminococcus gauvreauii	-0.270156	0.0322	0.12534
ALT	Ruminococcus gauvreauii	-0.264647	0.0361	0.131876
AST	Ruminococcus gauvreauii	-0.145545	0.255	0.36717
Fasting plasma glucose	Ruminococcus gauvreauii	-0.166273	0.193	0.32289
Triglycerides	Ruminococcus gauvreauii	-0.180782	0.156	0.289167
Total cholesterol	Ruminococcus gauvreauii	0.0562955	0.661	0.744498
HDL_C	Ruminococcus gauvreauii	0.346824	0.00536	0.0611587
LDL_C	Ruminococcus gauvreauii	-0.126575	0.323	0.436411
Uric acid	Ruminococcus gauvreauii	-0.278819	0.0269	0.115416
SBP	Ruminococcus gauvreauii	-0.281876	0.0252	0.113725
DBP	Ruminococcus gauvreauii	-0.306594	0.0145	0.0839568
Fasting serum insulin	Ruminococcus gauvreauii	-0.298113	0.0176	0.0962528
HOMA_IR	Ruminococcus gauvreauii	-0.306897	0.0144	0.0839568
LPS	Ruminococcus gauvreauii	-0.1674	0.19	0.320689
BMI	Clostridium sp. M62/1	-0.285529	0.0233	0.108761
ALT	Clostridium sp. M62/1	-0.27911	0.0267	0.115416
AST	Clostridium sp. M62/1	-0.212258	0.0949	0.215798
Fasting plasma glucose	Clostridium sp. M62/1	-0.160658	0.208	0.337678
Triglycerides	Clostridium sp. M62/1	-0.0648127	0.614	0.702833
Total cholesterol	Clostridium sp. M62/1	-0.142389	0.266	0.379004
HDL_C	Clostridium sp. M62/1	0.296672	0.0182	0.0986379
LDL_C	Clostridium sp. M62/1	-0.312129	0.0128	0.0792495
Uric acid	Clostridium sp. M62/1	-0.230183	0.0695	0.178866
SBP	Clostridium sp. M62/1	-0.21748	0.0869	0.206185
DBP	Clostridium sp. M62/1	-0.253483	0.045	0.146488
Fasting serum insulin	Clostridium sp. M62/1	-0.279961	0.0263	0.114641
HOMA_IR	Clostridium sp. M62/1	-0.273727	0.0299	0.120787
LPS	Clostridium sp. M62/1	-0.111254	0.385	0.499015
BMI	Christensenella sp. Marseille-P3954	-0.385911	0.00179	0.0531068
ALT	Christensenella sp. Marseille-P3954	-0.350173	0.0049	0.0602594
AST	Christensenella sp. Marseille-P3954	-0.312086	0.0128	0.0792495
Fasting plasma glucose	Christensenella sp. Marseille-P3954	-0.260824	0.039	0.137196
Triglycerides	Christensenella sp. Marseille-P3954	-0.166382	0.192	0.32289
Total cholesterol	Christensenella sp. Marseille-P3954	0.0488721	0.704	0.780454
HDL_C	Christensenella sp. Marseille-P3954	0.386232	0.00177	0.0531068
LDL_C	Christensenella sp. Marseille-P3954	-0.042401	0.741	0.816236
Uric acid	Christensenella sp. Marseille-P3954	-0.207939	0.102	0.224531
SBP	Christensenella sp. Marseille-P3954	-0.263012	0.0373	0.134305
DBP	Christensenella sp. Marseille-P3954	-0.212749	0.0941	0.215798
Fasting serum insulin	Christensenella sp. Marseille-P3954	-0.374761	0.00248	0.0531068
HOMA_IR	Christensenella sp. Marseille-P3954	-0.370746	0.00278	0.0531068
LPS	Christensenella sp. Marseille-P3954	0.077282	0.547	0.641376
BMI	Alistipes sp. dk3624	-0.265463	0.0355	0.130357
ALT	Alistipes sp. dk3624	-0.17772	0.163	0.295955
AST	Alistipes sp. dk3624	-0.11267	0.379	0.494624
Fasting plasma glucose	Alistipes sp. dk3624	-0.0949112	0.459	0.565091
Triglycerides	Alistipes sp. dk3624	-0.228477	0.0717	0.182803
Total cholesterol	Alistipes sp. dk3624	-0.0311086	0.809	0.863449
HDL_C	Alistipes sp. dk3624	0.308076	0.014	0.0833083
LDL_C	Alistipes sp. dk3624	-0.148395	0.246	0.361038
Uric acid	Alistipes sp. dk3624	-0.295758	0.0186	0.0986379
SBP	Alistipes sp. dk3624	-0.361202	0.00363	0.0558022
DBP	Alistipes sp. dk3624	-0.428613	0.000457	0.0260945
Fasting serum insulin	Alistipes sp. dk3624	-0.209634	0.0992	0.221362
HOMA_IR	Alistipes sp. dk3624	-0.180284	0.157	0.289167
LPS	Alistipes sp. dk3624	-0.0145218	0.91	0.931401
BMI	Anaerotruncus sp.	-0.249029	0.0491	0.149775
ALT	Anaerotruncus sp.	-0.204065	0.109	0.235077
AST	Anaerotruncus sp.	-0.215213	0.0903	0.211994
Fasting plasma glucose	Anaerotruncus sp.	-0.139482	0.276	0.390247
Triglycerides	Anaerotruncus sp.	-0.177068	0.165	0.295961
Total cholesterol	Anaerotruncus sp.	-0.134303	0.294	0.408499
HDL_C	Anaerotruncus sp.	0.31349	0.0124	0.0792495
LDL_C	Anaerotruncus sp.	-0.207985	0.102	0.224531
Uric acid	Anaerotruncus sp.	-0.266626	0.0347	0.129236
SBP	Anaerotruncus sp.	-0.000543373	0.997	0.997827
DBP	Anaerotruncus sp.	-0.000350207	0.998	0.997827
Fasting serum insulin	Anaerotruncus sp.	-0.351359	0.00475	0.0597202
HOMA_IR	Anaerotruncus sp.	-0.322888	0.00985	0.0747594
LPS	Anaerotruncus sp.	-0.146235	0.253	0.365621
BMI	Ruminococcus bovis	-0.212475	0.0946	0.215798
ALT	Ruminococcus bovis	-0.210571	0.0976	0.218827
AST	Ruminococcus bovis	-0.217505	0.0868	0.206185
Fasting plasma glucose	Ruminococcus bovis	-0.0258944	0.84	0.878223
Triglycerides	Ruminococcus bovis	-0.174111	0.172	0.303737
Total cholesterol	Ruminococcus bovis	0.107782	0.4	0.511621
HDL_C	Ruminococcus bovis	0.393325	0.00143	0.0520314
LDL_C	Ruminococcus bovis	-0.0703402	0.584	0.677931
Uric acid	Ruminococcus bovis	-0.298756	0.0174	0.0955659
SBP	Ruminococcus bovis	-0.0879974	0.493	0.593248
DBP	Ruminococcus bovis	-0.170107	0.183	0.312857
Fasting serum insulin	Ruminococcus bovis	-0.307603	0.0142	0.0835649
HOMA_IR	Ruminococcus bovis	-0.24509	0.0529	0.155505
LPS	Ruminococcus bovis	0.0714031	0.578	0.67238
BMI	Comamonas kerstersii	-0.324128	0.00955	0.0747594
ALT	Comamonas kerstersii	-0.287142	0.0225	0.107036
AST	Comamonas kerstersii	-0.156154	0.222	0.345174
Fasting plasma glucose	Comamonas kerstersii	-0.190065	0.136	0.263187
Triglycerides	Comamonas kerstersii	-0.314749	0.012	0.0792495
Total cholesterol	Comamonas kerstersii	-0.379039	0.00219	0.0531068
HDL_C	Comamonas kerstersii	0.291239	0.0206	0.10175
LDL_C	Comamonas kerstersii	-0.401928	0.00109	0.0477445
Uric acid	Comamonas kerstersii	-0.213186	0.0934	0.215798
SBP	Comamonas kerstersii	-0.0941359	0.463	0.567894
DBP	Comamonas kerstersii	-0.152676	0.232	0.355319
Fasting serum insulin	Comamonas kerstersii	-0.312093	0.0128	0.0792495
HOMA_IR	Comamonas kerstersii	-0.329963	0.00827	0.0713273
LPS	Comamonas kerstersii	-0.433119	0.000392	0.0242218
BMI	Faecalibacterium sp. I4384	-0.266919	0.0345	0.129236
ALT	Faecalibacterium sp. I4384	-0.220737	0.0821	0.198497
AST	Faecalibacterium sp. I4384	-0.183577	0.15	0.282136
Fasting plasma glucose	Faecalibacterium sp. I4384	-0.223274	0.0786	0.193712
Triglycerides	Faecalibacterium sp. I4384	-0.289704	0.0213	0.103185
Total cholesterol	Faecalibacterium sp. I4384	-0.220043	0.0831	0.200239
HDL_C	Faecalibacterium sp. I4384	0.35144	0.00474	0.0597202
LDL_C	Faecalibacterium sp. I4384	-0.305952	0.0147	0.0841612
Uric acid	Faecalibacterium sp. I4384	-0.325116	0.00933	0.0747594
SBP	Faecalibacterium sp. I4384	-0.139184	0.277	0.390969
DBP	Faecalibacterium sp. I4384	-0.151832	0.235	0.356854
Fasting serum insulin	Faecalibacterium sp. I4384	-0.467831	0.000111	0.0141072
HOMA_IR	Faecalibacterium sp. I4384	-0.440335	0.000304	0.0227773
LPS	Faecalibacterium sp. I4384	-0.196155	0.123	0.251216
BMI	Vescimonas fastidiosa	-0.216907	0.0877	0.206622
ALT	Vescimonas fastidiosa	-0.1499	0.241	0.358289
AST	Vescimonas fastidiosa	-0.0922914	0.472	0.575891
Fasting plasma glucose	Vescimonas fastidiosa	-0.0503361	0.695	0.775523
Triglycerides	Vescimonas fastidiosa	-0.17545	0.169	0.298578
Total cholesterol	Vescimonas fastidiosa	-0.0307005	0.811	0.864833
HDL_C	Vescimonas fastidiosa	0.351772	0.0047	0.0597202
LDL_C	Vescimonas fastidiosa	-0.157061	0.219	0.345174
Uric acid	Vescimonas fastidiosa	-0.188083	0.14	0.26892
SBP	Vescimonas fastidiosa	-0.143962	0.26	0.373599
DBP	Vescimonas fastidiosa	-0.270129	0.0323	0.12534
Fasting serum insulin	Vescimonas fastidiosa	-0.310011	0.0134	0.0822513
HOMA_IR	Vescimonas fastidiosa	-0.261149	0.0387	0.137196
LPS	Vescimonas fastidiosa	-0.104173	0.417	0.522753
BMI	Ruminococcus sp.	-0.259355	0.0401	0.139073
ALT	Ruminococcus sp.	-0.163734	0.2	0.333076
AST	Ruminococcus sp.	-0.167765	0.189	0.319767
Fasting plasma glucose	Ruminococcus sp.	-0.178021	0.163	0.295955
Triglycerides	Ruminococcus sp.	-0.291911	0.0203	0.100922
Total cholesterol	Ruminococcus sp.	-0.114718	0.371	0.485034
HDL_C	Ruminococcus sp.	0.378487	0.00222	0.0531068
LDL_C	Ruminococcus sp.	-0.243633	0.0543	0.156961
Uric acid	Ruminococcus sp.	-0.257318	0.0418	0.141583
SBP	Ruminococcus sp.	-0.249796	0.0483	0.149385
DBP	Ruminococcus sp.	-0.312515	0.0126	0.0792495
Fasting serum insulin	Ruminococcus sp.	-0.284223	0.024	0.110487
HOMA_IR	Ruminococcus sp.	-0.266803	0.0345	0.129236
LPS	Ruminococcus sp.	-0.172326	0.177	0.308752
BMI	Faecalibacterium sp. I3389	-0.241149	0.0569	0.160824
ALT	Faecalibacterium sp. I3389	-0.226615	0.0741	0.185671
AST	Faecalibacterium sp. I3389	-0.157532	0.218	0.345174
Fasting plasma glucose	Faecalibacterium sp. I3389	-0.151464	0.236	0.356854
Triglycerides	Faecalibacterium sp. I3389	-0.216979	0.0876	0.206622
Total cholesterol	Faecalibacterium sp. I3389	-0.193637	0.128	0.254662
HDL_C	Faecalibacterium sp. I3389	0.222894	0.0791	0.193715
LDL_C	Faecalibacterium sp. I3389	-0.230226	0.0695	0.178866
Uric acid	Faecalibacterium sp. I3389	-0.254569	0.0441	0.145333
SBP	Faecalibacterium sp. I3389	-0.081564	0.525	0.619444
DBP	Faecalibacterium sp. I3389	-0.146786	0.251	0.364432
Fasting serum insulin	Faecalibacterium sp. I3389	-0.360728	0.00368	0.0558022
HOMA_IR	Faecalibacterium sp. I3389	-0.338318	0.00669	0.0642935
LPS	Faecalibacterium sp. I3389	-0.0678324	0.597	0.688239
BMI	Alistipes senegalensis	-0.170405	0.182	0.312857
ALT	Alistipes senegalensis	-0.00314446	0.98	0.988197
AST	Alistipes senegalensis	-0.0058808	0.964	0.975345
Fasting plasma glucose	Alistipes senegalensis	-0.129334	0.312	0.426069
Triglycerides	Alistipes senegalensis	-0.110411	0.389	0.501967
Total cholesterol	Alistipes senegalensis	0.0879021	0.493	0.593248
HDL_C	Alistipes senegalensis	0.214446	0.0915	0.214089
LDL_C	Alistipes senegalensis	0.0206681	0.872	0.901424
Uric acid	Alistipes senegalensis	0.00132015	0.992	0.994488
SBP	Alistipes senegalensis	-0.147711	0.248	0.362196
DBP	Alistipes senegalensis	-0.295257	0.0188	0.0986379
Fasting serum insulin	Alistipes senegalensis	-0.150231	0.24	0.358289
HOMA_IR	Alistipes senegalensis	-0.149923	0.241	0.358289
LPS	Alistipes senegalensis	-0.0874199	0.496	0.59515
BMI	Eubacterium limosum	-0.233531	0.0655	0.173495
ALT	Eubacterium limosum	-0.214255	0.0918	0.214107
AST	Eubacterium limosum	-0.138455	0.279	0.393695
Fasting plasma glucose	Eubacterium limosum	-0.0261587	0.839	0.878089
Triglycerides	Eubacterium limosum	-0.0165155	0.898	0.923925
Total cholesterol	Eubacterium limosum	0.0681564	0.596	0.687285
HDL_C	Eubacterium limosum	0.233954	0.065	0.173495
LDL_C	Eubacterium limosum	-0.055477	0.666	0.747444
Uric acid	Eubacterium limosum	-0.18322	0.151	0.282937
SBP	Eubacterium limosum	-0.168501	0.187	0.317896
DBP	Eubacterium limosum	-0.171678	0.179	0.310663
Fasting serum insulin	Eubacterium limosum	-0.1567	0.22	0.345174
HOMA_IR	Eubacterium limosum	-0.133463	0.297	0.411976
LPS	Eubacterium limosum	0.148822	0.244	0.360515
BMI	Anaerotruncus colihominis	-0.129371	0.312	0.426069
ALT	Anaerotruncus colihominis	-0.0852356	0.507	0.605265
AST	Anaerotruncus colihominis	0.0220587	0.864	0.895261
Fasting plasma glucose	Anaerotruncus colihominis	-0.226572	0.0742	0.185671
Triglycerides	Anaerotruncus colihominis	-0.0335106	0.794	0.852926
Total cholesterol	Anaerotruncus colihominis	0.130027	0.31	0.424071
HDL_C	Anaerotruncus colihominis	0.252113	0.0462	0.146968
LDL_C	Anaerotruncus colihominis	0.0532418	0.679	0.759417
Uric acid	Anaerotruncus colihominis	0.0412841	0.748	0.821046
SBP	Anaerotruncus colihominis	-0.131905	0.303	0.417576
DBP	Anaerotruncus colihominis	-0.361669	0.00359	0.0558022
Fasting serum insulin	Anaerotruncus colihominis	-0.168687	0.186	0.317788
HOMA_IR	Anaerotruncus colihominis	-0.19447	0.127	0.252708
LPS	Anaerotruncus colihominis	-0.0200905	0.876	0.903824
BMI	Gordonibacter urolithinfaciens	-0.161866	0.205	0.336216
ALT	Gordonibacter urolithinfaciens	-0.171453	0.179	0.310663
AST	Gordonibacter urolithinfaciens	-0.121873	0.341	0.457174
Fasting plasma glucose	Gordonibacter urolithinfaciens	-0.254273	0.0443	0.14553
Triglycerides	Gordonibacter urolithinfaciens	-0.0991375	0.44	0.543521
Total cholesterol	Gordonibacter urolithinfaciens	-0.064861	0.614	0.702833
HDL_C	Gordonibacter urolithinfaciens	0.153147	0.231	0.353826
LDL_C	Gordonibacter urolithinfaciens	-0.153338	0.23	0.353656
Uric acid	Gordonibacter urolithinfaciens	-0.187619	0.141	0.270139
SBP	Gordonibacter urolithinfaciens	-0.199586	0.117	0.244167
DBP	Gordonibacter urolithinfaciens	-0.196547	0.123	0.251216
Fasting serum insulin	Gordonibacter urolithinfaciens	-0.198109	0.12	0.24721
HOMA_IR	Gordonibacter urolithinfaciens	-0.222228	0.08	0.194691
LPS	Gordonibacter urolithinfaciens	-0.118793	0.354	0.468749
BMI	Ruminococcus bicirculans	-0.230422	0.0692	0.178866
ALT	Ruminococcus bicirculans	-0.161308	0.207	0.337644
AST	Ruminococcus bicirculans	-0.149347	0.243	0.359468
Fasting plasma glucose	Ruminococcus bicirculans	-0.201769	0.113	0.239112
Triglycerides	Ruminococcus bicirculans	-0.1956	0.124	0.251727
Total cholesterol	Ruminococcus bicirculans	-0.0278079	0.829	0.872449
HDL_C	Ruminococcus bicirculans	0.317296	0.0113	0.0789671
LDL_C	Ruminococcus bicirculans	-0.134492	0.293	0.408499
Uric acid	Ruminococcus bicirculans	-0.177297	0.164	0.295961
SBP	Ruminococcus bicirculans	-0.132177	0.302	0.416964
DBP	Ruminococcus bicirculans	-0.250688	0.0475	0.148128
Fasting serum insulin	Ruminococcus bicirculans	-0.336627	0.00698	0.0642935
HOMA_IR	Ruminococcus bicirculans	-0.342369	0.00602	0.0623212
LPS	Ruminococcus bicirculans	-0.177695	0.164	0.295955
BMI	Bacteroides sp. M10	0.375719	0.00241	0.0531068
ALT	Bacteroides sp. M10	0.259416	0.0401	0.139073
AST	Bacteroides sp. M10	0.252593	0.0458	0.146968
Fasting plasma glucose	Bacteroides sp. M10	0.160737	0.208	0.337678
Triglycerides	Bacteroides sp. M10	0.212471	0.0946	0.215798
Total cholesterol	Bacteroides sp. M10	0.149989	0.241	0.358289
HDL_C	Bacteroides sp. M10	-0.278315	0.0272	0.115832
LDL_C	Bacteroides sp. M10	0.191516	0.133	0.260442
Uric acid	Bacteroides sp. M10	0.308729	0.0138	0.0833083
SBP	Bacteroides sp. M10	0.100016	0.435	0.539397
DBP	Bacteroides sp. M10	0.0789629	0.538	0.632167
Fasting serum insulin	Bacteroides sp. M10	0.262741	0.0375	0.134384
HOMA_IR	Bacteroides sp. M10	0.269868	0.0324	0.125359
LPS	Bacteroides sp. M10	0.0490947	0.702	0.780454
BMI	Ruminococcus champanellensis	-0.268588	0.0333	0.126066
ALT	Ruminococcus champanellensis	-0.134362	0.294	0.408499
AST	Ruminococcus champanellensis	-0.0602407	0.639	0.723956
Fasting plasma glucose	Ruminococcus champanellensis	-0.0723013	0.573	0.668912
Triglycerides	Ruminococcus champanellensis	-0.24733	0.0507	0.153272
Total cholesterol	Ruminococcus champanellensis	-0.103923	0.418	0.522753
HDL_C	Ruminococcus champanellensis	0.349515	0.00499	0.0602594
LDL_C	Ruminococcus champanellensis	-0.225252	0.0759	0.188362
Uric acid	Ruminococcus champanellensis	-0.232344	0.0669	0.174762
SBP	Ruminococcus champanellensis	-0.0764797	0.551	0.645257
DBP	Ruminococcus champanellensis	-0.23446	0.0644	0.173495
Fasting serum insulin	Ruminococcus champanellensis	-0.361431	0.00361	0.0558022
HOMA_IR	Ruminococcus champanellensis	-0.325094	0.00933	0.0747594
LPS	Ruminococcus champanellensis	-0.0343776	0.789	0.852926
BMI	Bifidobacterium pullorum	-0.272358	0.0308	0.122261
ALT	Bifidobacterium pullorum	-0.375098	0.00245	0.0531068
AST	Bifidobacterium pullorum	-0.249267	0.0488	0.14971
Fasting plasma glucose	Bifidobacterium pullorum	-0.173163	0.175	0.307151
Triglycerides	Bifidobacterium pullorum	-0.356916	0.00409	0.0583073
Total cholesterol	Bifidobacterium pullorum	-0.467788	0.000111	0.0141072
HDL_C	Bifidobacterium pullorum	0.128618	0.315	0.428979
LDL_C	Bifidobacterium pullorum	-0.462971	0.000133	0.0141072
Uric acid	Bifidobacterium pullorum	-0.334755	0.00733	0.0654122
SBP	Bifidobacterium pullorum	-0.372937	0.00261	0.0531068
DBP	Bifidobacterium pullorum	-0.263798	0.0367	0.132844
Fasting serum insulin	Bifidobacterium pullorum	-0.255975	0.0429	0.142847
HOMA_IR	Bifidobacterium pullorum	-0.253847	0.0447	0.146096
LPS	Bifidobacterium pullorum	-0.10916	0.394	0.505948
BMI	Faecalibacterium sp. I4179	-0.269187	0.0329	0.125813
ALT	Faecalibacterium sp. I4179	-0.109072	0.395	0.505948
AST	Faecalibacterium sp. I4179	0.00506469	0.969	0.9778
Fasting plasma glucose	Faecalibacterium sp. I4179	-0.180655	0.157	0.289167
Triglycerides	Faecalibacterium sp. I4179	-0.245619	0.0523	0.155292
Total cholesterol	Faecalibacterium sp. I4179	-0.0429789	0.738	0.813875
HDL_C	Faecalibacterium sp. I4179	0.440104	0.000307	0.0227773
LDL_C	Faecalibacterium sp. I4179	-0.232414	0.0668	0.174762
Uric acid	Faecalibacterium sp. I4179	-0.256733	0.0422	0.141891
SBP	Faecalibacterium sp. I4179	-0.175691	0.168	0.298239
DBP	Faecalibacterium sp. I4179	-0.294008	0.0193	0.098797
Fasting serum insulin	Faecalibacterium sp. I4179	-0.377126	0.00231	0.0531068
HOMA_IR	Faecalibacterium sp. I4179	-0.361341	0.00362	0.0558022
LPS	Faecalibacterium sp. I4179	-0.250786	0.0474	0.148128
BMI	Dysosmobacter sp. Marseille-Q4140	-0.270816	0.0318	0.12534
ALT	Dysosmobacter sp. Marseille-Q4140	-0.230335	0.0694	0.178866
AST	Dysosmobacter sp. Marseille-Q4140	-0.195576	0.125	0.251727
Fasting plasma glucose	Dysosmobacter sp. Marseille-Q4140	-0.115867	0.366	0.481298
Triglycerides	Dysosmobacter sp. Marseille-Q4140	-0.187261	0.142	0.270922
Total cholesterol	Dysosmobacter sp. Marseille-Q4140	0.153887	0.229	0.351796
HDL_C	Dysosmobacter sp. Marseille-Q4140	0.423341	0.000546	0.0289535
LDL_C	Dysosmobacter sp. Marseille-Q4140	0.0220361	0.864	0.895261
Uric acid	Dysosmobacter sp. Marseille-Q4140	-0.14291	0.264	0.377213
SBP	Dysosmobacter sp. Marseille-Q4140	-0.252282	0.0461	0.146968
DBP	Dysosmobacter sp. Marseille-Q4140	-0.315142	0.0119	0.0792495
Fasting serum insulin	Dysosmobacter sp. Marseille-Q4140	-0.353359	0.0045	0.0597202
HOMA_IR	Dysosmobacter sp. Marseille-Q4140	-0.323436	0.00972	0.0747594
LPS	Dysosmobacter sp. Marseille-Q4140	0.0278435	0.829	0.872449
BMI	Bifidobacterium breve	-0.256709	0.0423	0.141891
ALT	Bifidobacterium breve	-0.227962	0.0724	0.183854
AST	Bifidobacterium breve	-0.120959	0.345	0.460416
Fasting plasma glucose	Bifidobacterium breve	-0.104525	0.415	0.522753
Triglycerides	Bifidobacterium breve	-0.206434	0.105	0.227674
Total cholesterol	Bifidobacterium breve	-0.265942	0.0351	0.12974
HDL_C	Bifidobacterium breve	0.135815	0.289	0.403191
LDL_C	Bifidobacterium breve	-0.301885	0.0162	0.0910204
Uric acid	Bifidobacterium breve	-0.295434	0.0187	0.0986379
SBP	Bifidobacterium breve	-0.150075	0.24	0.358289
DBP	Bifidobacterium breve	0.019002	0.882	0.909452
Fasting serum insulin	Bifidobacterium breve	-0.0908722	0.479	0.579509
HOMA_IR	Bifidobacterium breve	-0.131065	0.306	0.420312
LPS	Bifidobacterium breve	-0.107746	0.401	0.511621
BMI	Lachnoclostridium phocaeense	-0.24396	0.054	0.156961
ALT	Lachnoclostridium phocaeense	-0.0618091	0.63	0.716265
AST	Lachnoclostridium phocaeense	-0.0125057	0.923	0.942837
Fasting plasma glucose	Lachnoclostridium phocaeense	-0.0743288	0.563	0.657424
Triglycerides	Lachnoclostridium phocaeense	-0.107182	0.403	0.513028
Total cholesterol	Lachnoclostridium phocaeense	0.276356	0.0283	0.117417
HDL_C	Lachnoclostridium phocaeense	0.342485	0.006	0.0623212
LDL_C	Lachnoclostridium phocaeense	0.152118	0.234	0.356854
Uric acid	Lachnoclostridium phocaeense	-0.117013	0.361	0.475883
SBP	Lachnoclostridium phocaeense	-0.112512	0.38	0.494631
DBP	Lachnoclostridium phocaeense	-0.195225	0.125	0.252031
Fasting serum insulin	Lachnoclostridium phocaeense	-0.245425	0.0525	0.155292
HOMA_IR	Lachnoclostridium phocaeense	-0.212282	0.0949	0.215798
LPS	Lachnoclostridium phocaeense	-0.145484	0.255	0.36717
BMI	Phocaeicola vulgatus	0.506517	2.28e-05	0.00845598
ALT	Phocaeicola vulgatus	0.392309	0.00147	0.0520314
AST	Phocaeicola vulgatus	0.285035	0.0236	0.109243
Fasting plasma glucose	Phocaeicola vulgatus	0.233173	0.0659	0.174001
Triglycerides	Phocaeicola vulgatus	0.382995	0.00195	0.0531068
Total cholesterol	Phocaeicola vulgatus	0.170209	0.182	0.312857
HDL_C	Phocaeicola vulgatus	-0.558028	2.02e-06	0.0014969
LDL_C	Phocaeicola vulgatus	0.347464	0.00527	0.0610724
Uric acid	Phocaeicola vulgatus	0.490873	4.42e-05	0.010924
SBP	Phocaeicola vulgatus	0.255908	0.0429	0.142847
DBP	Phocaeicola vulgatus	0.244932	0.053	0.155505
Fasting serum insulin	Phocaeicola vulgatus	0.370593	0.00279	0.0531068
HOMA_IR	Phocaeicola vulgatus	0.387427	0.00171	0.0531068
LPS	Phocaeicola vulgatus	0.138329	0.28	0.393695
BMI	Escherichia coli	0.166383	0.192	0.32289
ALT	Escherichia coli	-0.00134418	0.992	0.994488
AST	Escherichia coli	-0.0834103	0.516	0.613773
Fasting plasma glucose	Escherichia coli	0.101536	0.428	0.534315
Triglycerides	Escherichia coli	0.0579234	0.652	0.737525
Total cholesterol	Escherichia coli	-0.272968	0.0304	0.12137
HDL_C	Escherichia coli	-0.311942	0.0128	0.0792495
LDL_C	Escherichia coli	-0.155741	0.223	0.345174
Uric acid	Escherichia coli	0.0145935	0.91	0.931401
SBP	Escherichia coli	0.0286051	0.824	0.870835
DBP	Escherichia coli	0.196051	0.124	0.251216
Fasting serum insulin	Escherichia coli	0.294626	0.0191	0.0986379
HOMA_IR	Escherichia coli	0.290937	0.0207	0.101753
LPS	Escherichia coli	0.0287556	0.823	0.870835
BMI	Bacteroides caccae	0.342222	0.00604	0.0623212
ALT	Bacteroides caccae	0.341902	0.0061	0.0623212
AST	Bacteroides caccae	0.27553	0.0288	0.117812
Fasting plasma glucose	Bacteroides caccae	0.14964	0.242	0.358801
Triglycerides	Bacteroides caccae	0.295066	0.0189	0.0986379
Total cholesterol	Bacteroides caccae	0.194141	0.127	0.253335
HDL_C	Bacteroides caccae	-0.260132	0.0395	0.138237
LDL_C	Bacteroides caccae	0.251974	0.0463	0.146968
Uric acid	Bacteroides caccae	0.371749	0.0027	0.0531068
SBP	Bacteroides caccae	0.209482	0.0994	0.221362
DBP	Bacteroides caccae	0.122622	0.338	0.454393
Fasting serum insulin	Bacteroides caccae	0.321364	0.0102	0.0758561
HOMA_IR	Bacteroides caccae	0.325933	0.00914	0.0747594
LPS	Bacteroides caccae	0.200281	0.116	0.242687
BMI	Lactobacillus acidophilus	0.315556	0.0118	0.0792495
ALT	Lactobacillus acidophilus	0.182586	0.152	0.284209
AST	Lactobacillus acidophilus	0.221296	0.0813	0.197223
Fasting plasma glucose	Lactobacillus acidophilus	0.0501855	0.696	0.775523
Triglycerides	Lactobacillus acidophilus	0.290159	0.0211	0.102831
Total cholesterol	Lactobacillus acidophilus	-0.0898813	0.484	0.5844
HDL_C	Lactobacillus acidophilus	-0.337834	0.00677	0.0642935
LDL_C	Lactobacillus acidophilus	-0.0336011	0.794	0.852926
Uric acid	Lactobacillus acidophilus	0.252125	0.0462	0.146968
SBP	Lactobacillus acidophilus	0.268927	0.0331	0.125837
DBP	Lactobacillus acidophilus	0.329975	0.00826	0.0713273
Fasting serum insulin	Lactobacillus acidophilus	0.371941	0.00269	0.0531068
HOMA_IR	Lactobacillus acidophilus	0.337	0.00692	0.0642935
LPS	Lactobacillus acidophilus	0.029238	0.82	0.870505
BMI	Paraprevotella xylaniphila	0.304587	0.0152	0.0861972
ALT	Paraprevotella xylaniphila	0.211949	0.0954	0.215798
AST	Paraprevotella xylaniphila	0.148842	0.244	0.360515
Fasting plasma glucose	Paraprevotella xylaniphila	0.133149	0.298	0.412796
Triglycerides	Paraprevotella xylaniphila	0.247176	0.0508	0.153272
Total cholesterol	Paraprevotella xylaniphila	0.00679301	0.958	0.973606
HDL_C	Paraprevotella xylaniphila	-0.189715	0.136	0.263621
LDL_C	Paraprevotella xylaniphila	0.011018	0.932	0.950925
Uric acid	Paraprevotella xylaniphila	0.159304	0.212	0.341066
SBP	Paraprevotella xylaniphila	0.106302	0.407	0.516214
DBP	Paraprevotella xylaniphila	0.0304574	0.813	0.865156
Fasting serum insulin	Paraprevotella xylaniphila	0.233805	0.0651	0.173495
HOMA_IR	Paraprevotella xylaniphila	0.266118	0.035	0.12974
LPS	Paraprevotella xylaniphila	0.19608	0.124	0.251216
BMI	Haemophilus influenzae	0.103889	0.418	0.522753
ALT	Haemophilus influenzae	0.0300397	0.815	0.866598
AST	Haemophilus influenzae	-0.00277988	0.983	0.988197
Fasting plasma glucose	Haemophilus influenzae	0.100702	0.432	0.537278
Triglycerides	Haemophilus influenzae	0.162697	0.203	0.334904
Total cholesterol	Haemophilus influenzae	-0.212023	0.0953	0.215798
HDL_C	Haemophilus influenzae	-0.176542	0.166	0.295961
LDL_C	Haemophilus influenzae	-0.189002	0.138	0.265839
Uric acid	Haemophilus influenzae	0.131191	0.305	0.420312
SBP	Haemophilus influenzae	0.235937	0.0627	0.171576
DBP	Haemophilus influenzae	0.362928	0.00346	0.0558022
Fasting serum insulin	Haemophilus influenzae	0.128285	0.316	0.429125
HOMA_IR	Haemophilus influenzae	0.130529	0.308	0.42228
LPS	Haemophilus influenzae	-0.0367609	0.775	0.844259
BMI	Streptococcus mitis	0.236121	0.0625	0.171576
ALT	Streptococcus mitis	0.100412	0.434	0.538031
AST	Streptococcus mitis	0.00609112	0.962	0.975345
Fasting plasma glucose	Streptococcus mitis	0.063313	0.622	0.70899
Triglycerides	Streptococcus mitis	0.155691	0.223	0.345174
Total cholesterol	Streptococcus mitis	0.114785	0.37	0.485034
HDL_C	Streptococcus mitis	-0.338279	0.00669	0.0642935
LDL_C	Streptococcus mitis	0.240178	0.058	0.162274
Uric acid	Streptococcus mitis	0.200343	0.115	0.242687
SBP	Streptococcus mitis	0.0917921	0.474	0.576935
DBP	Streptococcus mitis	0.217404	0.087	0.206185
Fasting serum insulin	Streptococcus mitis	0.150875	0.238	0.358289
HOMA_IR	Streptococcus mitis	0.150457	0.239	0.358289
LPS	Streptococcus mitis	0.150511	0.239	0.358289
BMI	Megasphaera stantonii	0.348563	0.00512	0.0602594
ALT	Megasphaera stantonii	0.207441	0.103	0.225047
AST	Megasphaera stantonii	0.0799127	0.534	0.627418
Fasting plasma glucose	Megasphaera stantonii	0.194976	0.126	0.252031
Triglycerides	Megasphaera stantonii	0.202472	0.112	0.239112
Total cholesterol	Megasphaera stantonii	0.223015	0.0789	0.193715
HDL_C	Megasphaera stantonii	-0.172849	0.176	0.307151
LDL_C	Megasphaera stantonii	0.237455	0.0609	0.168227
Uric acid	Megasphaera stantonii	0.314373	0.0121	0.0792495
SBP	Megasphaera stantonii	0.038992	0.762	0.831018
DBP	Megasphaera stantonii	0.146463	0.252	0.365251
Fasting serum insulin	Megasphaera stantonii	0.17666	0.166	0.295961
HOMA_IR	Megasphaera stantonii	0.202744	0.111	0.238782
LPS	Megasphaera stantonii	0.161786	0.205	0.336216
BMI	Streptococcus mutans	0.218399	0.0855	0.204659
ALT	Streptococcus mutans	0.194812	0.126	0.252031
AST	Streptococcus mutans	0.161775	0.205	0.336216
Fasting plasma glucose	Streptococcus mutans	0.184311	0.148	0.280453
Triglycerides	Streptococcus mutans	0.179966	0.158	0.289714
Total cholesterol	Streptococcus mutans	-0.113345	0.376	0.491747
HDL_C	Streptococcus mutans	-0.407658	0.000912	0.042316
LDL_C	Streptococcus mutans	0.0265735	0.836	0.878089
Uric acid	Streptococcus mutans	0.263833	0.0367	0.132844
SBP	Streptococcus mutans	0.0831783	0.517	0.613773
DBP	Streptococcus mutans	0.111606	0.384	0.498796
Fasting serum insulin	Streptococcus mutans	0.341676	0.00613	0.0623212
HOMA_IR	Streptococcus mutans	0.336265	0.00705	0.0642935
LPS	Streptococcus mutans	-0.104447	0.415	0.522753
BMI	Abiotrophia defectiva	0.276124	0.0285	0.117417
ALT	Abiotrophia defectiva	0.275437	0.0289	0.117812
AST	Abiotrophia defectiva	0.179049	0.16	0.292958
Fasting plasma glucose	Abiotrophia defectiva	0.0342132	0.79	0.852926
Triglycerides	Abiotrophia defectiva	0.241861	0.0562	0.15968
Total cholesterol	Abiotrophia defectiva	0.0660911	0.607	0.69806
HDL_C	Abiotrophia defectiva	-0.392995	0.00144	0.0520314
LDL_C	Abiotrophia defectiva	0.176621	0.166	0.295961
Uric acid	Abiotrophia defectiva	0.360682	0.00369	0.0558022
SBP	Abiotrophia defectiva	0.249597	0.0485	0.149385
DBP	Abiotrophia defectiva	0.145458	0.255	0.36717
Fasting serum insulin	Abiotrophia defectiva	0.171235	0.18	0.310663
HOMA_IR	Abiotrophia defectiva	0.143123	0.263	0.376913
LPS	Abiotrophia defectiva	0.159647	0.211	0.340202
BMI	Phocaeicola coprophilus	0.250969	0.0473	0.148128
ALT	Phocaeicola coprophilus	0.299036	0.0173	0.0955659
AST	Phocaeicola coprophilus	0.232472	0.0667	0.174762
Fasting plasma glucose	Phocaeicola coprophilus	0.140964	0.27	0.384463
Triglycerides	Phocaeicola coprophilus	0.0910509	0.478	0.579509
Total cholesterol	Phocaeicola coprophilus	0.0867979	0.499	0.597765
HDL_C	Phocaeicola coprophilus	-0.161075	0.207	0.337678
LDL_C	Phocaeicola coprophilus	0.08164	0.525	0.619444
Uric acid	Phocaeicola coprophilus	0.322884	0.00985	0.0747594
SBP	Phocaeicola coprophilus	0.0824417	0.521	0.616138
DBP	Phocaeicola coprophilus	0.146872	0.251	0.364432
Fasting serum insulin	Phocaeicola coprophilus	0.338026	0.00674	0.0642935
HOMA_IR	Phocaeicola coprophilus	0.3223	0.00999	0.074893
LPS	Phocaeicola coprophilus	0.0721298	0.574	0.668925
BMI	Streptococcus cristatus	0.083821	0.514	0.612768
ALT	Streptococcus cristatus	0.122549	0.339	0.454393
AST	Streptococcus cristatus	0.0323214	0.801	0.856881
Fasting plasma glucose	Streptococcus cristatus	0.0935262	0.466	0.570526
Triglycerides	Streptococcus cristatus	0.163568	0.2	0.333097
Total cholesterol	Streptococcus cristatus	0.0606734	0.637	0.722328
HDL_C	Streptococcus cristatus	-0.260749	0.039	0.137196
LDL_C	Streptococcus cristatus	0.127392	0.32	0.432956
Uric acid	Streptococcus cristatus	0.111426	0.385	0.49893
SBP	Streptococcus cristatus	0.293479	0.0196	0.098797
DBP	Streptococcus cristatus	0.308271	0.014	0.0833083
Fasting serum insulin	Streptococcus cristatus	0.162853	0.202	0.334904
HOMA_IR	Streptococcus cristatus	0.16637	0.193	0.32289
LPS	Streptococcus cristatus	0.151427	0.236	0.356854
BMI	Phocaeicola massiliensis	0.0362597	0.778	0.846274
ALT	Phocaeicola massiliensis	0.122708	0.338	0.454393
AST	Phocaeicola massiliensis	0.0618815	0.63	0.716265
Fasting plasma glucose	Phocaeicola massiliensis	-0.0408281	0.751	0.821571
Triglycerides	Phocaeicola massiliensis	-0.0812819	0.527	0.620156
Total cholesterol	Phocaeicola massiliensis	0.0234325	0.855	0.888898
HDL_C	Phocaeicola massiliensis	-0.0569892	0.657	0.741213
LDL_C	Phocaeicola massiliensis	0.0329803	0.797	0.853875
Uric acid	Phocaeicola massiliensis	0.0331662	0.796	0.853875
SBP	Phocaeicola massiliensis	0.176621	0.166	0.295961
DBP	Phocaeicola massiliensis	0.213529	0.0929	0.215798
Fasting serum insulin	Phocaeicola massiliensis	0.02611	0.839	0.878089
HOMA_IR	Phocaeicola massiliensis	0.0287519	0.823	0.870835
LPS	Phocaeicola massiliensis	-0.0831627	0.517	0.613773
BMI	Streptococcus gordonii	0.156783	0.22	0.345174
ALT	Streptococcus gordonii	0.157032	0.219	0.345174
AST	Streptococcus gordonii	0.0691146	0.59	0.683441
Fasting plasma glucose	Streptococcus gordonii	0.15561	0.223	0.345174
Triglycerides	Streptococcus gordonii	0.155374	0.224	0.345554
Total cholesterol	Streptococcus gordonii	0.175956	0.168	0.297797
HDL_C	Streptococcus gordonii	-0.16016	0.21	0.338551
LDL_C	Streptococcus gordonii	0.226448	0.0743	0.185671
Uric acid	Streptococcus gordonii	0.19296	0.13	0.256669
SBP	Streptococcus gordonii	0.250464	0.0477	0.148146
DBP	Streptococcus gordonii	0.242653	0.0553	0.159164
Fasting serum insulin	Streptococcus gordonii	0.0947754	0.46	0.565091
HOMA_IR	Streptococcus gordonii	0.106836	0.405	0.514092
LPS	Streptococcus gordonii	0.245913	0.052	0.155292
BMI	Morganella morganii	0.18288	0.151	0.283672
ALT	Morganella morganii	0.255085	0.0436	0.14452
AST	Morganella morganii	0.18999	0.136	0.263187
Fasting plasma glucose	Morganella morganii	0.0245732	0.848	0.884142
Triglycerides	Morganella morganii	0.00510771	0.968	0.9778
Total cholesterol	Morganella morganii	-0.034258	0.79	0.852926
HDL_C	Morganella morganii	-0.382635	0.00197	0.0531068
LDL_C	Morganella morganii	0.117218	0.36	0.475614
Uric acid	Morganella morganii	0.156246	0.221	0.345174
SBP	Morganella morganii	0.146953	0.25	0.364432
DBP	Morganella morganii	0.190193	0.135	0.263187
Fasting serum insulin	Morganella morganii	0.399744	0.00117	0.0482794
HOMA_IR	Morganella morganii	0.358515	0.00391	0.0577462
LPS	Morganella morganii	0.0555152	0.666	0.747444
BMI	Streptococcus anginosus	0.227075	0.0735	0.185671
ALT	Streptococcus anginosus	0.190268	0.135	0.263187
AST	Streptococcus anginosus	0.0981599	0.444	0.54732
Fasting plasma glucose	Streptococcus anginosus	0.203725	0.109	0.235692
Triglycerides	Streptococcus anginosus	0.25088	0.0473	0.148128
Total cholesterol	Streptococcus anginosus	0.270535	0.032	0.12534
HDL_C	Streptococcus anginosus	-0.191826	0.132	0.259876
LDL_C	Streptococcus anginosus	0.281736	0.0253	0.113725
Uric acid	Streptococcus anginosus	0.0930614	0.468	0.572311
SBP	Streptococcus anginosus	0.312714	0.0126	0.0792495
DBP	Streptococcus anginosus	0.334329	0.00741	0.0654122
Fasting serum insulin	Streptococcus anginosus	0.165563	0.195	0.325393
HOMA_IR	Streptococcus anginosus	0.212577	0.0944	0.215798
LPS	Streptococcus anginosus	0.258819	0.0405	0.1394
BMI	Streptococcus oralis	0.110105	0.39	0.502364
ALT	Streptococcus oralis	0.105073	0.412	0.52138
AST	Streptococcus oralis	0.0211997	0.869	0.89931
Fasting plasma glucose	Streptococcus oralis	0.23473	0.0641	0.173495
Triglycerides	Streptococcus oralis	0.111008	0.386	0.499515
Total cholesterol	Streptococcus oralis	0.0824954	0.52	0.616138
HDL_C	Streptococcus oralis	-0.244438	0.0535	0.156342
LDL_C	Streptococcus oralis	0.151591	0.236	0.356854
Uric acid	Streptococcus oralis	0.136575	0.286	0.401665
SBP	Streptococcus oralis	0.180259	0.157	0.289167
DBP	Streptococcus oralis	0.286106	0.023	0.108761
Fasting serum insulin	Streptococcus oralis	0.121693	0.342	0.457314
HOMA_IR	Streptococcus oralis	0.171084	0.18	0.310663
LPS	Streptococcus oralis	0.312848	0.0125	0.0792495
BMI	Corynebacterium argentoratense	0.269552	0.0326	0.12552
ALT	Corynebacterium argentoratense	0.226927	0.0737	0.185671
AST	Corynebacterium argentoratense	0.123537	0.335	0.451597
Fasting plasma glucose	Corynebacterium argentoratense	-0.0576575	0.654	0.738091
Triglycerides	Corynebacterium argentoratense	0.242148	0.0559	0.15968
Total cholesterol	Corynebacterium argentoratense	0.276624	0.0282	0.117417
HDL_C	Corynebacterium argentoratense	-0.257282	0.0418	0.141583
LDL_C	Corynebacterium argentoratense	0.34418	0.00574	0.0623212
Uric acid	Corynebacterium argentoratense	0.360753	0.00368	0.0558022
SBP	Corynebacterium argentoratense	0.201993	0.112	0.239112
DBP	Corynebacterium argentoratense	0.142126	0.267	0.379548
Fasting serum insulin	Corynebacterium argentoratense	0.160584	0.209	0.337678
HOMA_IR	Corynebacterium argentoratense	0.110027	0.391	0.502364
LPS	Corynebacterium argentoratense	0.00724466	0.955	0.973277
BMI	Sutterella megalosphaeroides	0.276479	0.0283	0.117417
ALT	Sutterella megalosphaeroides	0.0908745	0.479	0.579509
AST	Sutterella megalosphaeroides	0.0336002	0.794	0.852926
Fasting plasma glucose	Sutterella megalosphaeroides	0.0429522	0.738	0.813875
Triglycerides	Sutterella megalosphaeroides	0.24199	0.056	0.15968
Total cholesterol	Sutterella megalosphaeroides	0.128312	0.316	0.429125
HDL_C	Sutterella megalosphaeroides	-0.161997	0.205	0.336216
LDL_C	Sutterella megalosphaeroides	0.148257	0.246	0.361038
Uric acid	Sutterella megalosphaeroides	0.32751	0.00879	0.0741049
SBP	Sutterella megalosphaeroides	0.10723	0.403	0.513028
DBP	Sutterella megalosphaeroides	0.136347	0.287	0.402045
Fasting serum insulin	Sutterella megalosphaeroides	0.0543863	0.672	0.753256
HOMA_IR	Sutterella megalosphaeroides	0.0515028	0.689	0.769395
LPS	Sutterella megalosphaeroides	0.245961	0.052	0.155292
BMI	Phocaeicola salanitronis	0.280498	0.026	0.114201
ALT	Phocaeicola salanitronis	0.325787	0.00917	0.0747594
AST	Phocaeicola salanitronis	0.210975	0.097	0.218013
Fasting plasma glucose	Phocaeicola salanitronis	0.156596	0.22	0.345174
Triglycerides	Phocaeicola salanitronis	0.294477	0.0191	0.0986379
Total cholesterol	Phocaeicola salanitronis	0.148576	0.245	0.360962
HDL_C	Phocaeicola salanitronis	-0.293767	0.0194	0.098797
LDL_C	Phocaeicola salanitronis	0.206379	0.105	0.227674
Uric acid	Phocaeicola salanitronis	0.28103	0.0257	0.114201
SBP	Phocaeicola salanitronis	0.157022	0.219	0.345174
DBP	Phocaeicola salanitronis	0.171139	0.18	0.310663
Fasting serum insulin	Phocaeicola salanitronis	0.280858	0.0258	0.114201
HOMA_IR	Phocaeicola salanitronis	0.320078	0.0105	0.0759855
LPS	Phocaeicola salanitronis	0.198925	0.118	0.244697
BMI	Streptococcus sp. ZB199	0.241069	0.057	0.160824
ALT	Streptococcus sp. ZB199	0.197124	0.121	0.250413
AST	Streptococcus sp. ZB199	0.177243	0.165	0.295961
Fasting plasma glucose	Streptococcus sp. ZB199	0.098546	0.442	0.546009
Triglycerides	Streptococcus sp. ZB199	0.156511	0.221	0.345174
Total cholesterol	Streptococcus sp. ZB199	0.103953	0.417	0.522753
HDL_C	Streptococcus sp. ZB199	-0.30639	0.0146	0.0839568
LDL_C	Streptococcus sp. ZB199	0.201591	0.113	0.239117
Uric acid	Streptococcus sp. ZB199	0.237504	0.0609	0.168227
SBP	Streptococcus sp. ZB199	0.22913	0.0709	0.181309
DBP	Streptococcus sp. ZB199	0.318967	0.0108	0.0773074
Fasting serum insulin	Streptococcus sp. ZB199	0.192793	0.13	0.256669
HOMA_IR	Streptococcus sp. ZB199	0.198959	0.118	0.244697
LPS	Streptococcus sp. ZB199	0.240522	0.0576	0.161853

## Sheet: Table S6
Table S6 Microbial associations with fecal thiamine
Phylum	cor	P value	PFDR value
Heterolobosea	-0.169443	0.184309	0.245745
Actinobacteria	0.12956	0.311522	0.311522
Fusobacteria	-0.451703	0.000202387	0.000404775
Proteobacteria	-0.467838	0.000110541	0.000404775
Genus	cor	P value	PFDR value
Oscillibacter	0.474318	8.59593e-05	0.000200572
Comamonas	0.0689231	0.591444	0.591444
Dysosmobacter	0.476382	7.92573e-05	0.000200572
Anaerotruncus	0.558612	1.95812e-06	1.37068e-05
Bifidobacterium	0.134505	0.293257	0.342133
Vescimonas	0.491887	4.23536e-05	0.000182334
Christensenella	0.429441	0.000444456	0.000888912
Simiaoa	0.576565	7.60233e-07	1.06433e-05
Methanobrevibacter	0.161554	0.20589	0.262042
Abiotrophia	-0.375349	0.0024354	0.00426196
Paraprevotella	0.0735887	0.566527	0.591444
Escherichia	-0.486847	5.20955e-05	0.000182334
Phocaeicola	-0.34807	0.00518374	0.0080636
Morganella	-0.300147	0.0168472	0.0235861
Species	cor	P value	PFDR value
Bifidobacterium longum	0.00979263	0.939282	0.976117
Coprococcus sp. ART55/1	0.346442	0.00541187	0.0114732
Dysosmobacter welbionis	0.496208	3.53748e-05	0.000267838
Bacteroides fragilis	-0.270113	0.0322743	0.0589841
Ligilactobacillus ruminis	0.183785	0.149345	0.208297
Bifidobacterium dentium	0.157362	0.218061	0.281884
Oscillibacter sp. PEA192	0.516945	1.43976e-05	0.000127179
Vescimonas coprocola	0.475086	8.34068e-05	0.000340043
Simiaoa sunii	0.571765	9.84462e-07	5.21765e-05
Ruminococcus gauvreauii	0.184885	0.146883	0.208297
Clostridium sp. M62/1	0.306884	0.0144298	0.0294146
Christensenella sp. Marseille-P3954	0.482038	6.32819e-05	0.000279495
Alistipes sp. dk3624	0.448877	0.000224318	0.000792589
Anaerotruncus sp.	0.402622	0.0010703	0.00270124
Ruminococcus bovis	0.39023	0.00156853	0.00377873
Comamonas kerstersii	0.112355	0.380644	0.480336
Faecalibacterium sp. I4384	0.263708	0.0367685	0.0590525
Vescimonas fastidiosa	0.489295	4.71309e-05	0.000277549
Ruminococcus sp.	0.490327	4.5173e-05	0.000277549
Faecalibacterium sp. I3389	0.173147	0.17476	0.237494
Alistipes senegalensis	0.458123	0.000159675	0.000604484
Eubacterium limosum	0.244542	0.0534136	0.0832623
Anaerotruncus colihominis	0.483583	5.94677e-05	0.000279495
Gordonibacter urolithinfaciens	0.26462	0.0360983	0.0590525
Ruminococcus bicirculans	0.407388	0.000920372	0.00256735
Bacteroides sp. M10	-0.0553468	0.666588	0.736025
Ruminococcus champanellensis	0.539034	5.16861e-06	0.000112311
Bifidobacterium pullorum	0.0941523	0.462962	0.545266
Faecalibacterium sp. I4179	0.359859	0.0037696	0.00832453
Dysosmobacter sp. Marseille-Q4140	0.534082	6.54398e-06	0.000112311
Bifidobacterium breve	0.0617993	0.630407	0.710884
Lachnoclostridium phocaeense	0.439665	0.000311758	0.00097195
Phocaeicola vulgatus	-0.431164	0.000419	0.00123372
Escherichia coli	-0.523089	1.09054e-05	0.000115597
Bacteroides caccae	0.107575	0.401363	0.494703
Lactobacillus acidophilus	-0.240308	0.0578156	0.0875493
Paraprevotella xylaniphila	-0.0334581	0.794616	0.859483
Haemophilus influenzae	-0.528561	8.47631e-06	0.000112311
Streptococcus mitis	-0.440749	0.000300061	0.00097195
Megasphaera stantonii	-0.0913968	0.476213	0.548681
Streptococcus mutans	-0.267094	0.0343323	0.0590525
Abiotrophia defectiva	-0.383545	0.00191611	0.00441539
Phocaeicola coprophilus	-0.0245539	0.848513	0.899424
Streptococcus cristatus	-0.404391	0.00101226	0.0026825
Phocaeicola massiliensis	-0.192425	0.130814	0.192588
Streptococcus gordonii	-0.288186	0.0219967	0.0416366
Morganella morganii	-0.296181	0.0184264	0.0361704
Streptococcus anginosus	-0.104128	0.416704	0.501939
Streptococcus oralis	-0.48371	5.91647e-05	0.000279495
Corynebacterium argentoratense	-0.00158467	0.990165	0.99419
Sutterella megalosphaeroides	-0.170197	0.182335	0.241594
Phocaeicola salanitronis	-0.000936172	0.99419	0.99419
Streptococcus sp. ZB199	-0.266707	0.0346038	0.0590525

## Sheet: Table S7
Table S7 Effects of KOs associated with thiamine production
KO	cor	P value	PFDR value
ThiF	0.279172	0.0267092	0.0801275
ThiO	0.0992327	0.439064	0.526876
NTPCR	0.495691	3.61498e-05	0.000433798
ThiI	0.439132	0.000317666	0.00190599
ThiH	0.139403	0.275868	0.486217
ThiG	-0.0736616	0.566142	0.617609
ThiE	0.137193	0.283627	0.486217
ThiD	0.110263	0.38963	0.519507
ThiC	-0.0188652	0.883327	0.883327
Thi4	0.315155	0.0118748	0.0474992
rsgA	0.222878	0.0791268	0.189904
phoA	0.120968	0.344966	0.517449

## Sheet: Table S8
Table S8 Spearman’s correlation between enzymes involved in the microbial production of thiamine and obesity-related phenotypes
Indexes	Enzymes	cor	P value	PFDR value
BMI	ThiF	-0.0962159	0.45317	0.809873
ALT	ThiF	-0.0286969	0.823333	0.94185
AST	ThiF	0.0599136	0.640896	0.902937
Fasting plasma glucose	ThiF	-0.0964629	0.452006	0.809873
Triglycerides	ThiF	-0.100811	0.431781	0.797134
Total cholesterol	ThiF	0.164838	0.196698	0.76189
HDL_C	ThiF	0.0152099	0.905819	0.957173
LDL_C	ThiF	0.141991	0.266961	0.76189
Uric acid	ThiF	-0.126629	0.322688	0.76189
SBP	ThiF	-0.26173	0.0382571	0.459086
DBP	ThiF	-0.266716	0.0345975	0.447106
Fasting serum insulin	ThiF	-0.0548948	0.669153	0.902937
HOMA_IR	ThiF	-0.0790677	0.537909	0.856668
LPS	ThiF	-0.115506	0.36734	0.76189
BMI	ThiO	-0.28574	0.0231997	0.389755
ALT	ThiO	-0.148266	0.246177	0.76189
AST	ThiO	-0.147066	0.250066	0.76189
Fasting plasma glucose	ThiO	0.116792	0.361996	0.76189
Triglycerides	ThiO	-0.235361	0.0633273	0.597648
Total cholesterol	ThiO	-0.0248769	0.846544	0.94185
HDL_C	ThiO	0.212284	0.0948585	0.631014
LDL_C	ThiO	-0.107735	0.400658	0.797134
Uric acid	ThiO	-0.149969	0.240735	0.76189
SBP	ThiO	-0.0524491	0.683093	0.902937
DBP	ThiO	-0.0266997	0.835451	0.94185
Fasting serum insulin	ThiO	-0.294217	0.0192539	0.359406
HOMA_IR	ThiO	-0.203525	0.109626	0.657755
LPS	ThiO	0.141785	0.267663	0.76189
BMI	NTPCR	-0.273287	0.0302234	0.423128
ALT	NTPCR	-0.101892	0.426836	0.797134
AST	NTPCR	-0.044103	0.731438	0.902937
Fasting plasma glucose	NTPCR	-0.093215	0.467447	0.818031
Triglycerides	NTPCR	-0.179006	0.160399	0.76189
Total cholesterol	NTPCR	0.124581	0.330638	0.76189
HDL_C	NTPCR	0.386331	0.00176363	0.0987632
LDL_C	NTPCR	-0.0442377	0.730648	0.902937
Uric acid	NTPCR	-0.210547	0.0976569	0.631014
SBP	NTPCR	-0.197528	0.120718	0.67602
DBP	NTPCR	-0.301012	0.0165187	0.346893
Fasting serum insulin	NTPCR	-0.305457	0.0149152	0.346893
HOMA_IR	NTPCR	-0.275178	0.0290541	0.423128
LPS	NTPCR	0.020599	0.87269	0.945883
BMI	ThiI	-0.303123	0.0157397	0.346893
ALT	ThiI	-0.234752	0.0640337	0.597648
AST	ThiI	-0.193752	0.128129	0.694376
Fasting plasma glucose	ThiI	-0.0713874	0.578222	0.877065
Triglycerides	ThiI	-0.331769	0.00790042	0.265454
Total cholesterol	ThiI	0.0848286	0.508602	0.838457
HDL_C	ThiI	0.454696	0.000181318	0.0304614
LDL_C	ThiI	-0.0525457	0.68254	0.902937
Uric acid	ThiI	-0.230351	0.0693317	0.606778
SBP	ThiI	-0.167307	0.189984	0.76189
DBP	ThiI	-0.219855	0.0833887	0.631014
Fasting serum insulin	ThiI	-0.423853	0.000536989	0.0451071
HOMA_IR	ThiI	-0.370433	0.002804	0.117768
LPS	ThiI	-0.0658402	0.608174	0.885827
BMI	ThiH	0.153471	0.229799	0.76189
ALT	ThiH	0.0652057	0.611642	0.885827
AST	ThiH	0.0331365	0.796548	0.935805
Fasting plasma glucose	ThiH	-0.0692039	0.589931	0.877065
Triglycerides	ThiH	0.0827572	0.519045	0.838457
Total cholesterol	ThiH	0.00556889	0.965449	0.97123
HDL_C	ThiH	-0.129911	0.310202	0.76189
LDL_C	ThiH	0.0387196	0.763196	0.902937
Uric acid	ThiH	0.0405645	0.752265	0.902937
SBP	ThiH	0.17849	0.161629	0.76189
DBP	ThiH	0.130406	0.308347	0.76189
Fasting serum insulin	ThiH	0.0580858	0.651131	0.902937
HOMA_IR	ThiH	0.0449576	0.726436	0.902937
LPS	ThiH	0.0675932	0.598636	0.8822
BMI	ThiG	0.0435404	0.734737	0.902937
ALT	ThiG	-0.125899	0.32551	0.76189
AST	ThiG	-0.153093	0.230964	0.76189
Fasting plasma glucose	ThiG	-0.0275567	0.830246	0.94185
Triglycerides	ThiG	-0.0390321	0.761341	0.902937
Total cholesterol	ThiG	-0.218363	0.0855579	0.631014
HDL_C	ThiG	-0.119816	0.349614	0.76189
LDL_C	ThiG	-0.168165	0.18769	0.76189
Uric acid	ThiG	-0.12617	0.324459	0.76189
SBP	ThiG	0.0282692	0.825926	0.94185
DBP	ThiG	-0.00790267	0.950985	0.97123
Fasting serum insulin	ThiG	-0.124044	0.332743	0.76189
HOMA_IR	ThiG	-0.116774	0.362068	0.76189
LPS	ThiG	0.0693694	0.589039	0.877065
BMI	ThiE	-0.0828793	0.518426	0.838457
ALT	ThiE	-0.15943	0.211996	0.76189
AST	ThiE	-0.228052	0.0722355	0.606778
Fasting plasma glucose	ThiE	-0.0538646	0.675011	0.902937
Triglycerides	ThiE	-0.0952027	0.457964	0.809873
Total cholesterol	ThiE	-0.0772434	0.547358	0.859404
HDL_C	ThiE	0.113008	0.377864	0.77416
LDL_C	ThiE	-0.126071	0.324842	0.76189
Uric acid	ThiE	-0.235968	0.0626291	0.597648
SBP	ThiE	0.00891056	0.944743	0.97123
DBP	ThiE	-0.165354	0.195283	0.76189
Fasting serum insulin	ThiE	-0.251902	0.0464131	0.519827
HOMA_IR	ThiE	-0.211416	0.0962491	0.631014
LPS	ThiE	0.105325	0.411339	0.797134
BMI	ThiD	0.0256103	0.842077	0.94185
ALT	ThiD	-0.15883	0.213744	0.76189
AST	ThiD	-0.16034	0.209365	0.76189
Fasting plasma glucose	ThiD	-0.0859818	0.502835	0.838457
Triglycerides	ThiD	-0.115631	0.366821	0.76189
Total cholesterol	ThiD	-0.133796	0.295831	0.76189
HDL_C	ThiD	0.0412705	0.748095	0.902937
LDL_C	ThiD	-0.144027	0.260095	0.76189
Uric acid	ThiD	-0.184098	0.14864	0.76189
SBP	ThiD	-0.000984725	0.993889	0.993889
DBP	ThiD	-0.0831092	0.517263	0.838457
Fasting serum insulin	ThiD	-0.216283	0.0886555	0.631014
HOMA_IR	ThiD	-0.204695	0.107557	0.657755
LPS	ThiD	0.0895311	0.4853	0.823539
BMI	ThiC	0.0101529	0.937053	0.97123
ALT	ThiC	-0.0576798	0.653413	0.902937
AST	ThiC	-0.124767	0.329911	0.76189
Fasting plasma glucose	ThiC	-0.0918867	0.473843	0.81886
Triglycerides	ThiC	-0.101132	0.430311	0.797134
Total cholesterol	ThiC	-0.155159	0.224654	0.76189
HDL_C	ThiC	-0.0111159	0.931096	0.97123
LDL_C	ThiC	-0.157397	0.217957	0.76189
Uric acid	ThiC	-0.119556	0.350667	0.76189
SBP	ThiC	0.0712605	0.5789	0.877065
DBP	ThiC	-0.0459022	0.72092	0.902937
Fasting serum insulin	ThiC	-0.13686	0.284807	0.76189
HOMA_IR	ThiC	-0.118093	0.356635	0.76189
LPS	ThiC	0.0216747	0.866102	0.944838
BMI	Thi4	0.0704107	0.583446	0.877065
ALT	Thi4	0.12479	0.329823	0.76189
AST	Thi4	0.139875	0.274227	0.76189
Fasting plasma glucose	Thi4	0.0605421	0.637392	0.902937
Triglycerides	Thi4	0.126652	0.322601	0.76189
Total cholesterol	Thi4	-0.0181696	0.887601	0.955878
HDL_C	Thi4	-0.104259	0.416116	0.797134
LDL_C	Thi4	-0.0226376	0.860211	0.944546
Uric acid	Thi4	0.0407925	0.750918	0.902937
SBP	Thi4	0.157997	0.216186	0.76189
DBP	Thi4	0.108695	0.396449	0.797134
Fasting serum insulin	Thi4	-0.0399612	0.755835	0.902937
HOMA_IR	Thi4	0.0084885	0.947356	0.97123
LPS	Thi4	0.145245	0.256041	0.76189
BMI	rsgA	-0.0468041	0.715666	0.902937
ALT	rsgA	-0.0465903	0.71691	0.902937
AST	rsgA	-0.072849	0.570444	0.877065
Fasting plasma glucose	rsgA	0.00619299	0.96158	0.97123
Triglycerides	rsgA	-0.096715	0.45082	0.809873
Total cholesterol	rsgA	0.00592888	0.963217	0.97123
HDL_C	rsgA	0.150389	0.239404	0.76189
LDL_C	rsgA	-0.0910968	0.477669	0.81886
Uric acid	rsgA	-0.101818	0.427172	0.797134
SBP	rsgA	0.0389807	0.761647	0.902937
DBP	rsgA	-0.028776	0.822855	0.94185
Fasting serum insulin	rsgA	-0.197729	0.120332	0.67602
HOMA_IR	rsgA	-0.163266	0.201061	0.76189
LPS	rsgA	0.0472619	0.713005	0.902937
BMI	phoA	-0.0302427	0.813983	0.94185
ALT	phoA	0.0785627	0.540517	0.856668
AST	phoA	0.0510543	0.69109	0.902937
Fasting plasma glucose	phoA	-0.13627	0.286909	0.76189
Triglycerides	phoA	-0.136011	0.287836	0.76189
Total cholesterol	phoA	-0.122178	0.340125	0.76189
HDL_C	phoA	0.0151974	0.905896	0.957173
LDL_C	phoA	-0.140018	0.273734	0.76189
Uric acid	phoA	-0.140822	0.27096	0.76189
SBP	phoA	0.103756	0.418379	0.797134
DBP	phoA	0.0236597	0.853968	0.943859
Fasting serum insulin	phoA	-0.057245	0.655861	0.902937
HOMA_IR	phoA	-0.0593827	0.643863	0.902937
LPS	phoA	-0.0168981	0.895421	0.957173
